# Supplementary material for: Low expression of m6A reader YTHDC1 promotes progression of ovarian cancer via PIK3R1/STAT3/GANAB axis
Source: Int J Biol Sci. 2023 Aug 28;19(14):4672–88. doi: 10.7150/ijbs.81595 (PMC10535707; doi:10.7150/ijbs.81595)
Supplement: Supplementary file 2 — Supplementary table 4. [file ijbsv19p4672s2.xlsx]

## Sheet: Sheet1
Geneid	YTHDC1_IP	YTHDC1_Input	logFC	logCPM	PValue	FDR
MT-ND5	9434.36	4621.79	1.02947	13.6364	6.2406e-07	2.3771e-06
MALAT1	1281.66	403.548	1.66719	12.8608	2.01258e-15	2.59748e-14
MYH9	776.145	64.4146	3.59082	11.8698	1.48371e-56	1.22555e-52
NCL	905.553	245.948	1.88043	11.9385	6.21003e-19	1.30025e-17
HSP90AA1	1145.75	362.487	1.66028	11.908	2.77915e-15	3.50738e-14
PLEC	336.044	35.8684	3.22782	11.6248	1.79475e-47	9.88307e-44
AHNAK	237.768	27.2516	3.12509	11.332	5.91792e-45	1.151e-41
EZR	1367.05	261.426	2.38657	11.3902	1.71505e-28	1.47566e-26
HSP90B1	859.504	258.135	1.73536	11.3569	1.86259e-16	2.78967e-15
HSP90AB1	1275.34	342.76	1.89559	11.2348	3.77617e-19	8.12271e-18
SPTBN1	186.998	20.6923	3.17578	10.9045	4.26336e-46	1.19178e-42
MKI67	268.421	31.4819	3.09184	10.9104	4.34328e-44	5.97925e-41
FLNA	273.214	31.2208	3.12937	10.6603	6.27058e-45	1.151e-41
MSN	420.243	83.9332	2.32386	10.5584	4.18912e-27	2.92001e-25
PKM	292.623	70.2184	2.05908	10.6016	5.19973e-22	1.75664e-20
APLP2	332.146	87.9774	1.91658	10.6135	1.89351e-19	4.29681e-18
MAP1B	190.202	25.8104	2.88143	10.4019	4.58655e-39	2.70606e-36
ERBB2	228.192	33.3549	2.7742	10.3969	1.22306e-36	3.60801e-34
CALR	857.001	294.794	1.53957	10.6093	2.3725e-13	2.25122e-12
APP	361.93	64.3219	2.49227	10.3932	1.58833e-30	1.82217e-28
MAP4K4	189.159	31.1109	2.60404	10.3619	6.80242e-33	1.12717e-30
FN1	113.978	15.896	2.84193	10.1248	4.36037e-38	2.11863e-35
EIF3A	273.811	42.5401	2.6862	10.1316	1.28326e-34	2.78941e-32
ACTG1	639.568	273.242	1.2269	10.3795	4.18621e-09	2.18296e-08
SMC1A	171.424	28.3401	2.59657	10.0773	1.17113e-32	1.8603e-30
KTN1	104.539	23.9825	2.12392	10.1401	3.89843e-23	1.555e-21
RMRP	6504.55	3089.3	1.07415	10.3276	2.47299e-07	1.00058e-06
VIM	335.325	76.361	2.13459	10.0557	2.56195e-23	1.04761e-21
DST	35.8377	5.0644	2.82291	9.93344	1.35761e-37	5.21573e-35
ASPH	85.5996	37.6849	1.1836	10.2705	1.41715e-08	6.85543e-08
ACTB	385.339	146.452	1.39567	10.193	2.87805e-11	2.09359e-10
LAMC1	200.525	34.3966	2.54335	9.95238	1.74032e-31	2.35657e-29
NONO	319.515	91.1063	1.81022	10.0842	1.50898e-17	2.65196e-16
ANP32B	887.821	332.677	1.41612	10.1554	1.52629e-11	1.1435e-10
RRBP1	233.266	33.9373	2.78093	9.86284	1.25877e-36	3.64823e-34
CANX	230.474	81.8464	1.49358	10.0831	1.26944e-12	1.102e-11
ITGB1	265.727	120.366	1.14249	10.18	4.3456e-08	1.95825e-07
MACF1	36.9772	4.99381	2.8883	9.80644	4.97824e-39	2.83588e-36
CENPF	132.876	14.8496	3.16143	9.74931	1.03715e-44	1.71336e-41
HNRNPU	68.8074	20.8933	1.71948	9.97836	4.82389e-16	6.85217e-15
COL4A2	76.8948	11.1435	2.78656	9.72602	1.06241e-36	3.31153e-34
SFPQ	185.81	54.6106	1.76653	9.79912	9.01476e-17	1.41967e-15
DSP	136.68	15.3989	3.14973	9.57463	2.94368e-44	4.42087e-41
SET	313.958	137.589	1.19018	9.94188	1.26459e-08	6.16075e-08
ITGA3	135.719	20.212	2.74721	9.5752	9.21054e-36	2.30543e-33
HSPA8	271.579	103.631	1.38987	9.82811	3.81787e-11	2.72269e-10
TPM4	105.914	36.2728	1.54589	9.77967	2.44355e-13	2.31199e-12
PRRC2C	91.0198	14.4214	2.65784	9.54274	8.63626e-34	1.67848e-31
KRT8	182.421	55.4234	1.71865	9.67489	5.68818e-16	7.9702e-15
ANKRD11	64.1942	7.67565	3.06391	9.45162	3.41767e-42	2.97157e-39
TPM3	78.6406	39.2666	1.00195	9.80261	1.56248e-06	5.64322e-06
DYNC1H1	32.2947	4.01424	3.00792	9.38025	7.37419e-41	5.53734e-38
TLN1	119.115	15.8009	2.91411	9.3767	8.85468e-39	4.87598e-36
ENO1	221.638	69.6948	1.66902	9.56779	3.64638e-15	4.52918e-14
H1-4	1442.69	468.913	1.62132	9.55337	1.99836e-14	2.23816e-13
ACTN4	183.752	41.0449	2.1624	9.41982	1.16397e-23	4.99449e-22
EIF4G1	126.268	17.956	2.81379	9.29853	1.4833e-36	4.22485e-34
FLNB	75.8995	8.04322	3.238	9.18991	7.29588e-46	1.72183e-42
TUBA1B	289.74	123.962	1.22483	9.52882	5.4263e-09	2.7926e-08
EEF2	253.763	66.9086	1.92313	9.33021	2.72781e-19	5.97657e-18
HDGF	273.981	73.9773	1.88884	9.31785	1.07263e-18	2.18982e-17
LDHA	164.943	62.5413	1.39904	9.42219	3.32668e-11	2.39672e-10
EIF5B	126.497	19.4629	2.70013	9.16141	5.53886e-34	1.11588e-31
AC011603.3	215.928	89.5889	1.26911	9.4523	1.59295e-09	8.84558e-09
LAMC2	145.634	27.7838	2.3899	9.19419	5.11546e-28	4.26805e-26
MIEN1	461.194	93.3671	2.30426	9.13855	2.77226e-26	1.67145e-24
SPTAN1	56.3713	5.87612	3.26174	8.98275	4.32848e-46	1.19178e-42
HLA-A	338.401	104.722	1.6921	9.22771	1.92753e-15	2.5014e-14
HNRNPM	162.556	49.5315	1.71445	9.21535	8.63117e-16	1.1784e-14
EPB41L2	86.0601	23.626	1.86488	9.14208	3.12906e-18	6.0107e-17
DBN1	172.288	26.5474	2.69799	8.98739	9.17781e-34	1.76299e-31
AHNAK2	45.9519	5.08196	3.17639	8.90051	5.29375e-44	6.72714e-41
RBM25	73.0667	15.7832	2.2107	9.02638	2.04405e-24	9.62043e-23
COL18A1	100.985	13.2844	2.9261	8.91329	1.52629e-38	7.6407e-36
AKAP12	97.288	14.8969	2.70705	8.9391	6.37559e-34	1.26897e-31
HUWE1	48.9443	6.5332	2.90505	8.90877	4.65041e-38	2.195e-35
CAVIN1	238.071	41.5211	2.51931	8.95933	4.21441e-30	4.55046e-28
COL4A1	55.9472	9.8094	2.51166	8.90918	7.0099e-30	7.23772e-28
MIR3652	6222.39	2079.8	1.58095	9.08472	1.04929e-13	1.04486e-12
TUBB	252.161	65.8769	1.9364	8.99182	2.12374e-19	4.76688e-18
HDLBP	64.4568	15.1515	2.08875	8.91561	4.40917e-22	1.51433e-20
TOP2A	120.266	31.3068	1.94157	8.91298	1.86211e-19	4.24304e-18
VIM-AS1	371.128	68.1162	2.44567	8.78048	1.88005e-28	1.60925e-26
GOLGB1	62.4894	6.97051	3.16395	8.6814	2.1361e-43	2.20552e-40
RPLP2	452.293	179.216	1.33549	9.01184	2.76705e-10	1.72497e-09
P4HB	139.435	25.9369	2.42633	8.75244	4.58744e-28	3.86473e-26
LAMB3	156.662	24.8834	2.65418	8.71584	1.43885e-32	2.24243e-30
PABPC1	175.301	76.2681	1.20063	9.02527	1.26589e-08	6.16527e-08
HMGA1	311.964	121.579	1.35941	8.97654	1.37915e-10	9.06986e-10
LMNB2	131.622	18.4939	2.83101	8.65649	3.48589e-36	9.5978e-34
ZC3H13	68.4386	10.6318	2.68619	8.65986	3.44154e-33	5.92232e-31
AC006064.6	81.5835	12.9477	2.65535	8.64769	1.59551e-32	2.46335e-30
NIN	50.1999	6.74798	2.89488	8.61528	1.91806e-37	6.79024e-35
HSPA5	174.426	57.9422	1.58984	8.82886	9.25176e-14	9.31946e-13
RNVU1-28	4149.28	783.645	2.4044	8.65552	1.46801e-27	1.08751e-25
PRKDC	43.8261	7.01826	2.64237	8.60874	3.16101e-32	4.70449e-30
SSRP1	106.133	23.6172	2.1678	8.67937	3.87518e-23	1.55383e-21
CDC37	219.847	51.2983	2.09937	8.68405	6.58162e-22	2.1833e-20
CHD4	51.9012	7.90888	2.71397	8.56532	1.24999e-33	2.37354e-31
GOLIM4	143.714	33.7299	2.09096	8.6639	9.79316e-22	3.15982e-20
DNMT1	67.2155	11.3095	2.57104	8.58231	9.64037e-31	1.13756e-28
HNRNPUL2	121.529	24.3865	2.31696	8.61776	7.76151e-26	4.3911e-24
IQGAP1	57.0415	9.77138	2.54516	8.58157	2.96181e-30	3.26195e-28
SMARCA4	41.8848	5.11596	3.03302	8.51881	2.83195e-40	2.03408e-37
HNRNPUL2-BSCL2	161.213	31.7636	2.34333	8.58806	2.59225e-26	1.57441e-24
TOP1	172.464	54.0606	1.67354	8.72124	5.49527e-15	6.67514e-14
TUBB4B	314.788	74.499	2.07894	8.62713	1.65404e-21	5.13624e-20
HNRNPD	91.8034	43.8077	1.06731	8.88528	4.16058e-07	1.61991e-06
SF3B2	64.1636	14.4699	2.14853	8.58486	1.07502e-22	4.00886e-21
MYO18A	41.3331	5.18906	2.99341	8.44518	2.9796e-39	1.96892e-36
ACTN1	58.4151	12.0259	2.28001	8.54529	4.58395e-25	2.33725e-23
KPNB1	81.3474	18.8615	2.10849	8.57567	5.71412e-22	1.91088e-20
CDC42BPB	76.6598	10.2168	2.90721	8.452	1.69991e-37	6.3824e-35
CENPB	212.701	49.8809	2.09211	8.56348	1.07602e-21	3.43826e-20
UBC	156.903	69.7827	1.16887	8.78546	3.2898e-08	1.50673e-07
AL133415.1	862.885	269.545	1.67853	8.63976	4.9567e-15	6.06104e-14
NFE2L1	102.674	18.9628	2.43661	8.47788	5.39697e-28	4.43572e-26
PTPRF	55.8418	8.75914	2.67221	8.42896	1.42554e-32	2.24243e-30
FAT1	36.8934	5.22466	2.81965	8.40535	1.54985e-35	3.76522e-33
PPM1G	149.128	35.3949	2.07478	8.52155	2.34964e-21	7.09618e-20
LMNA	72.9401	11.9735	2.60661	8.42898	2.84628e-31	3.7318e-29
SRRM2	45.1411	8.03299	2.4902	8.42426	5.64947e-29	5.12798e-27
DDX5	68.1506	28.7024	1.24748	8.69321	4.10489e-09	2.14394e-08
HYOU1	75.269	10.5806	2.83032	8.36673	9.39984e-36	2.31769e-33
PRKCSH	109.858	20.6141	2.41371	8.39127	1.837e-27	1.34877e-25
INCENP	127.343	22.2034	2.51961	8.37391	1.77395e-29	1.74438e-27
TPR	45.87	8.17701	2.48766	8.37702	7.5219e-29	6.68075e-27
SMC4	69.2628	21.0703	1.71675	8.52292	1.96537e-15	2.54251e-14
ITGA6	83.9122	24.7334	1.76229	8.50611	3.73198e-16	5.36107e-15
NSD2	28.3921	5.27643	2.42762	8.37581	1.06917e-27	8.13948e-26
TPM2	176.677	57.5025	1.61931	8.53858	4.31219e-14	4.60785e-13
ANXA2	63.5689	25.6637	1.30851	8.6169	7.62022e-10	4.43886e-09
AP3D1	64.8525	10.0243	2.69337	8.32684	6.82303e-33	1.12717e-30
TUBA1C	125.178	37.7309	1.73003	8.49939	1.20366e-15	1.61007e-14
LARP1	63.6227	11.2179	2.50349	8.34884	3.93086e-29	3.6688e-27
SUPT16H	80.304	17.1095	2.23047	8.38761	5.16642e-24	2.33195e-22
PSMD2	111.158	20.3823	2.44698	8.34408	5.33378e-28	4.4057e-26
LASP1	78.034	15.0038	2.37855	8.35417	1.04018e-26	6.9011e-25
KIF5B	93.8134	35.8766	1.38666	8.56863	7.80047e-11	5.32935e-10
VCAN	35.9671	8.61326	2.06187	8.34911	5.4369e-21	1.54061e-19
TNKS1BP1	73.7978	11.1374	2.72784	8.23948	2.06663e-33	3.75173e-31
PNN	124.951	49.4168	1.3382	8.51477	3.43574e-10	2.11234e-09
MAP7D1	99.1112	17.5083	2.50074	8.25768	5.78306e-29	5.22056e-27
DCTN1	50.0445	7.55347	2.72768	8.22524	2.15036e-33	3.86068e-31
NUMA1	34.2926	4.73811	2.85515	8.20789	5.524e-36	1.44852e-33
MDN1	27.662	3.66224	2.91673	8.18504	3.47804e-37	1.1726e-34
AC125611.3	756.103	209.726	1.84992	8.35493	1.90015e-17	3.27325e-16
IGF2R	28.7685	3.87231	2.89285	8.18015	1.1107e-36	3.36677e-34
GNAS	36.1051	11.1567	1.69416	8.38098	5.05736e-15	6.17499e-14
TXNRD1	75.8033	26.8834	1.49544	8.42519	2.93876e-12	2.44946e-11
NRP2	35.9342	6.9265	2.37491	8.21219	1.72926e-26	1.10299e-24
ILF3	44.7417	9.57189	2.22452	8.21992	1.0294e-23	4.46345e-22
CLSTN1	93.5677	15.15	2.62637	8.1475	3.03504e-31	3.9171e-29
NUDC	172.066	71.1879	1.27317	8.43365	2.34868e-09	1.26881e-08
GOLGA4	45.5765	5.87711	2.9547	8.10211	8.41539e-38	3.65848e-35
RAI14	64.5048	18.9863	1.7643	8.3017	4.59578e-16	6.54503e-15
THRAP3	103.312	25.5018	2.01815	8.24287	4.06557e-20	1.01455e-18
SYNE2	15.0398	1.85035	3.02247	8.0872	3.17414e-39	2.0168e-36
EIF4B	79.4665	23.074	1.78393	8.26733	2.41066e-16	3.53677e-15
ALDOA	125.104	27.5532	2.18261	8.18545	6.23237e-23	2.3778e-21
ZFP91	82.8142	23.9853	1.78757	8.26442	2.2283e-16	3.28968e-15
AATF	103.126	31.4104	1.71495	8.28025	2.8263e-15	3.56415e-14
AP002990.1	91.7756	33.2478	1.46474	8.3404	1.01741e-11	7.80298e-11
NCOR2	33.809	4.59419	2.87912	8.06023	3.95246e-36	1.0704e-33
CD44	47.217	18.0201	1.38959	8.34528	8.48043e-11	5.77718e-10
EEF1G	178.646	65.183	1.45443	8.32638	1.40821e-11	1.0613e-10
AC093512.2	139.63	30.6616	2.18688	8.1584	5.15145e-23	1.9977e-21
TNIP1	81.204	16.9762	2.25779	8.14567	3.04965e-24	1.39945e-22
CTSL	250.842	93.2984	1.42675	8.31265	3.30927e-11	2.3873e-10
ABCF1	103.174	19.7914	2.38186	8.10429	1.82446e-26	1.15039e-24
NASP	55.6538	21.9351	1.34314	8.32857	3.41464e-10	2.10015e-09
PTMS	309.404	64.7281	2.25678	8.11367	3.35531e-24	1.53545e-22
UBTF	65.792	12.63	2.38078	8.09258	1.8524e-26	1.16356e-24
LRRC59	100.885	20.5699	2.29385	8.10069	6.9753e-25	3.43976e-23
BAZ1B	64.8262	10.7163	2.59644	8.0517	1.72439e-30	1.95116e-28
FSTL1	53.8503	18.1442	1.56932	8.24781	4.01873e-13	3.7089e-12
MRFAP1	170.955	48.7793	1.80911	8.1836	1.12431e-16	1.74564e-15
PHF3	21.6571	4.95217	2.12848	8.11527	6.26582e-22	2.08272e-20
LAMA3	30.5709	6.15233	2.31269	8.06774	3.40667e-25	1.77139e-23
HLA-B	146.734	42.8812	1.77463	8.17155	4.03148e-16	5.76624e-15
NIBAN2	96.4425	15.4564	2.64111	8.0055	2.8245e-31	3.7318e-29
RABL6	43.0721	7.24944	2.57047	7.99307	6.21575e-30	6.499e-28
CTNNA1	49.6085	11.287	2.13569	8.06465	5.53865e-22	1.85595e-20
HLA-C	174.728	43.3127	2.01204	8.08881	6.6638e-20	1.60709e-18
XRCC6	133.97	49.4959	1.43641	8.21359	2.70352e-11	1.9701e-10
DDX46	46.989	15.6486	1.58615	8.16725	2.58576e-13	2.44096e-12
EWSR1	41.7544	11.8488	1.81701	8.10746	9.4863e-17	1.48826e-15
ACIN1	47.0253	9.48951	2.30876	8.00126	5.5252e-25	2.77436e-23
BRD4	35.3116	8.67863	2.02439	8.04942	4.39423e-20	1.09162e-18
SLK	52.4185	12.1986	2.10313	8.02691	2.14753e-21	6.54561e-20
TGOLN2	61.0778	18.3756	1.73269	8.10471	1.92017e-15	2.49381e-14
MYH10	46.8263	4.82851	3.27705	7.85257	6.8396e-44	8.07072e-41
SLTM	51.4581	9.81686	2.38976	7.96183	1.94524e-26	1.21725e-24
AL662797.1	543.514	130.214	2.0612	8.01854	1.14731e-20	3.09698e-19
ZFP91-CNTF	172.543	43.4219	1.99025	8.02206	1.91113e-19	4.3249e-18
SRRM1	52.469	18.7807	1.48208	8.13679	7.15674e-12	5.58212e-11
KHSRP	91.0179	17.8597	2.34915	7.94945	1.09011e-25	6.02292e-24
RPL3	88.1772	27.9642	1.65667	8.0909	2.74099e-14	3.02076e-13
MPRIP	22.5291	3.20136	2.8146	7.87878	1.86161e-34	3.94279e-32
ANP32A	54.6871	21.0502	1.37725	8.15476	1.67326e-10	1.08231e-09
SON	32.3526	8.57558	1.91537	8.02208	2.96555e-18	5.7099e-17
SNRNP200	36.8136	5.94534	2.63003	7.89396	7.0359e-31	8.48417e-29
CDV3	93.2175	36.5008	1.35256	8.15693	3.46647e-10	2.12806e-09
ATP1A1	56.2204	12.0312	2.22405	7.94936	2.1794e-23	8.97848e-22
TAF15	69.3079	29.7265	1.22117	8.18348	1.31415e-08	6.39085e-08
ANPEP	83.669	16.5926	2.33386	7.92287	2.21485e-25	1.16899e-23
LUC7L3	49.946	21.4812	1.2172	8.1798	1.43579e-08	6.94357e-08
PRRC2A	44.5571	5.66331	2.97543	7.83003	1.22399e-37	4.81436e-35
COL5A1	36.3814	3.92746	3.21092	7.80346	2.44173e-42	2.24097e-39
YWHAB	51.3055	20.6548	1.31252	8.14896	1.09235e-09	6.22262e-09
PLXNB2	55.7075	8.2035	2.76313	7.85252	2.17338e-33	3.86068e-31
PRRC2B	32.6863	4.33751	2.91326	7.83243	2.31122e-36	6.47142e-34
SRSF4	45.9504	16.3827	1.48777	8.0964	6.41587e-12	5.03995e-11
PARP1	56.3329	12.2193	2.20455	7.93694	4.91602e-23	1.91539e-21
KANK2	52.8418	7.72819	2.77304	7.84505	1.26834e-33	2.37922e-31
KRT18	130.501	42.0555	1.63353	8.04405	6.477e-14	6.7338e-13
PPIG	54.2468	12.3975	2.12924	7.93232	1.00079e-21	3.22283e-20
VCL	39.7036	8.58573	2.20898	7.90748	4.48279e-23	1.76323e-21
EFHD2	156.286	51.5431	1.60019	8.03612	1.97967e-13	1.90029e-12
ROCK1	35.6345	6.99043	2.34951	7.87539	1.34362e-25	7.27755e-24
DRAP1	228.383	89.5339	1.35083	8.09303	3.8965e-10	2.37528e-09
CTTN	56.4458	15.3249	1.88079	7.95639	1.29044e-17	2.28489e-16
H1-5	492.148	202.567	1.28058	8.10964	2.70484e-09	1.44608e-08
LRRFIP1	29.4143	9.18139	1.67956	7.98983	1.49029e-14	1.70142e-13
PCNT	33.2511	3.43407	3.27474	7.7278	1.8512e-43	2.03878e-40
HSPA9	48.7133	20.1377	1.27431	8.09234	3.28356e-09	1.74419e-08
COL12A1	30.9807	5.40797	2.51784	7.8191	1.26122e-28	1.09086e-26
ATP2A2	27.9858	5.56843	2.32904	7.84168	3.79689e-25	1.96015e-23
PDIA4	116.636	33.3586	1.80569	7.94482	1.92843e-16	2.88305e-15
TCOF1	33.5673	5.75712	2.54326	7.80488	4.79875e-29	4.42144e-27
CEP250	23.5529	2.64874	3.1519	7.72056	5.83494e-41	4.59015e-38
PPP1R1B	83.5351	23.0531	1.85721	7.91372	3.30181e-17	5.49018e-16
AXL	73.5836	15.0368	2.29058	7.82207	1.86155e-24	8.83701e-23
RPN1	95.2782	41.912	1.18468	8.08436	3.58348e-08	1.62995e-07
COTL1	55.2648	16.7283	1.72388	7.92167	3.52639e-15	4.39076e-14
TPX2	103.551	26.241	1.98021	7.86362	3.61321e-19	7.80938e-18
PRC1	67.5279	17.0683	1.98392	7.86152	3.43272e-19	7.43232e-18
GNB1	58.0128	22.0528	1.39528	8.00106	1.14849e-10	7.67826e-10
NRP1	32.2794	9.63441	1.74416	7.91021	1.75448e-15	2.28581e-14
CTSB	50.4536	15.126	1.73773	7.90095	2.35771e-15	3.01232e-14
EHBP1L1	54.7274	9.1595	2.57852	7.73987	1.24862e-29	1.25014e-27
AC068831.6	51.4055	12.8799	1.99655	7.83736	2.1315e-19	4.77781e-18
ENAH	24.2646	7.48135	1.6973	7.89425	9.78238e-15	1.15103e-13
YLPM1	24.4417	4.23252	2.52936	7.73357	1.11644e-28	9.70713e-27
HNRNPF	112.109	42.7574	1.39053	7.97264	1.40143e-10	9.20905e-10
SRRT	75.0704	14.7803	2.34423	7.76177	2.83212e-25	1.48529e-23
AD000090.1	737.545	226.495	1.70306	7.89013	7.79449e-15	9.27033e-14
CSDE1	62.4617	29.8855	1.06343	8.05697	7.22209e-07	2.73268e-06
MET	49.8492	11.6628	2.09538	7.79025	5.88988e-21	1.64638e-19
MATR3	27.1287	10.6909	1.34331	7.96818	5.45893e-10	3.25565e-09
AC008894.3	115.864	48.7638	1.24844	7.9933	7.05392e-09	3.55277e-08
UBR4	14.5229	2.05418	2.82118	7.66535	3.60551e-34	7.35346e-32
DDX23	65.8669	14.9758	2.13664	7.76983	1.21692e-21	3.85126e-20
MYBL2	127.279	28.8805	2.13954	7.75242	1.08238e-21	3.45192e-20
GOLM1	83.3884	20.6569	2.01297	7.77581	1.44533e-19	3.32085e-18
TRIP12	27.6202	8.01943	1.78394	7.81962	5.70716e-16	7.99003e-15
ITPR3	35.5888	5.26644	2.75603	7.6456	7.74279e-33	1.26644e-30
RALY	46.5246	14.4383	1.6879	7.83369	1.50422e-14	1.71377e-13
EEF1D	37.1513	11.1534	1.73573	7.81943	2.87172e-15	3.61868e-14
RESF1	52.3867	23.2979	1.16889	7.97124	5.93356e-08	2.6336e-07
MTDH	44.118	14.2063	1.63465	7.83815	8.26602e-14	8.39819e-13
CFL1	59.069	24.4288	1.2737	7.93212	3.90104e-09	2.05174e-08
SMG1	13.3182	2.82801	2.23522	7.70191	2.95243e-23	1.20133e-21
GPATCH4	74.4169	25.6795	1.53484	7.84915	2.06728e-12	1.74687e-11
SAFB	48.6509	11.2067	2.1178	7.71061	2.8292e-21	8.37606e-20
UTRN	23.3921	2.91831	3.0022	7.57485	1.87182e-37	6.79024e-35
PPP1R9B	78.2632	13.0336	2.58565	7.6216	1.57017e-29	1.55325e-27
ARHGEF12	13.5919	2.97138	2.19322	7.68031	1.58584e-22	5.78324e-21
CHMP4B	209.161	83.1793	1.33018	7.86731	8.64429e-10	5.01066e-09
DIAPH1	45.2472	7.1377	2.66382	7.58366	6.86094e-31	8.33402e-29
CHAF1A	77.0582	15.7324	2.29186	7.64037	3.79496e-24	1.72707e-22
DDX21	66.8942	21.2148	1.65661	7.76966	4.81743e-14	5.10481e-13
CLSPN	34.5415	8.84136	1.96573	7.69357	9.88348e-19	2.02575e-17
HNRNPUL1	49.5124	13.233	1.9034	7.70678	1.00361e-17	1.79822e-16
GLG1	23.4284	4.5265	2.37141	7.6148	1.51147e-25	8.15998e-24
OS9	63.5582	14.9776	2.08498	7.65739	1.21035e-20	3.25121e-19
PTTG1IP	92.1056	23.5697	1.96609	7.66917	1.0737e-18	2.18982e-17
VCP	67.5733	16.6471	2.0209	7.65638	1.33188e-19	3.06871e-18
CCAR1	53.597	14.7587	1.86035	7.68726	4.59887e-17	7.51467e-16
PPIB	187.877	81.3007	1.20832	7.85373	2.39435e-08	1.11673e-07
PDIA6	79.0311	28.392	1.47677	7.77644	1.40981e-11	1.06202e-10
ECE1	44.2012	6.88668	2.6817	7.53393	3.97592e-31	5.09165e-29
MYO10	23.0535	3.01663	2.93336	7.49841	7.18202e-36	1.82534e-33
THBS1	34.9713	7.41954	2.23642	7.59205	3.90111e-23	1.555e-21
AC067930.5	64.6005	19.6345	1.71794	7.69669	6.62537e-15	7.97168e-14
GIGYF2	23.6907	4.98789	2.24747	7.58225	2.84645e-23	1.16107e-21
MCM3	87.298	17.4934	2.31876	7.5682	1.4208e-24	6.84301e-23
AFDN	23.0921	3.7244	2.63183	7.5128	3.93034e-30	4.27166e-28
METAP2	70.393	33.5946	1.0671	7.86433	7.58539e-07	2.85316e-06
BRD2	42.7036	12.347	1.78996	7.66416	6.30406e-16	8.76625e-15
CAST	23.6707	6.85144	1.78839	7.66294	6.72622e-16	9.2985e-15
PCM1	25.2843	5.59637	2.17534	7.5812	4.71682e-22	1.60996e-20
CKAP5	36.5832	7.58427	2.26973	7.54977	1.29566e-23	5.51658e-22
GTF2F1	108.485	25.5022	2.08849	7.58182	1.31926e-20	3.51519e-19
PES1	68.6161	14.2068	2.2716	7.54142	1.09873e-23	4.75156e-22
BPTF	20.3403	2.7315	2.89595	7.43454	5.0087e-35	1.14922e-32
TKT	32.0744	9.50367	1.75463	7.61928	2.23999e-15	2.87303e-14
MECOM	32.801	8.9909	1.86694	7.58886	4.98531e-17	8.12203e-16
CALM3	57.9548	21.268	1.44607	7.69093	3.80841e-11	2.72241e-10
AP002490.1	71.5106	10.1203	2.8203	7.42102	1.54149e-33	2.82948e-31
MFAP1	133.272	49.7299	1.42202	7.68767	7.83827e-11	5.35296e-10
KAT6A	12.4239	1.80633	2.78139	7.41276	9.00191e-33	1.45796e-30
CHD3	28.9894	3.49507	3.0514	7.37844	9.08224e-38	3.84714e-35
CLIP1	16.1063	2.6287	2.61468	7.43071	1.16939e-29	1.18518e-27
NUCB1	81.1504	19.598	2.04957	7.52399	7.5493e-20	1.80746e-18
BOD1L1	18.8014	2.33278	3.01001	7.3764	4.6844e-37	1.51738e-34
BASP1	138.969	42.388	1.71281	7.59772	1.00874e-14	1.18271e-13
BDP1	24.0228	3.18834	2.91287	7.38614	3.36143e-35	7.93299e-33
DCBLD2	26.3165	11.2763	1.22254	7.72408	1.90331e-08	9.06654e-08
SUPT5H	34.566	7.48059	2.20776	7.48366	1.6759e-22	6.09823e-21
ARHGDIA	102.893	34.0914	1.59346	7.6154	4.5314e-13	4.129e-12
SMARCC2	32.04	7.24659	2.14415	7.48534	2.13705e-21	6.52571e-20
PDIA3	69.5111	24.9683	1.47696	7.63408	1.70253e-11	1.26979e-10
ANLN	48.9255	20.7509	1.23727	7.70272	1.34809e-08	6.54244e-08
BAZ1A	38.0252	6.99557	2.44198	7.42655	1.65179e-26	1.06177e-24
CDK5RAP2	28.9711	3.08092	3.23231	7.3221	2.84103e-41	2.34669e-38
SPEN	20.3463	3.042	2.74109	7.37747	6.30528e-32	8.97958e-30
KIF1C	33.6425	5.59748	2.58691	7.38363	4.81755e-29	4.42144e-27
CASC3	45.2639	10.7048	2.07976	7.46858	2.87389e-20	7.27054e-19
U2AF2	69.9457	16.107	2.1182	7.45937	6.51606e-21	1.81222e-19
AGRN	26.7217	3.10086	3.10647	7.31264	9.40779e-39	5.01344e-36
PTPN11	40.8172	11.7209	1.79983	7.52105	5.72909e-16	8.01393e-15
BSG	75.5987	32.8636	1.20173	7.67923	3.32011e-08	1.51892e-07
LAMB1	35.4954	7.72196	2.20022	7.43698	2.74575e-22	9.63054e-21
STIP1	62.1235	18.8371	1.72132	7.53415	8.84906e-15	1.04643e-13
UACA	25.9314	6.55993	1.98264	7.4725	9.76418e-19	2.00378e-17
PSMD1	54.8395	14.2462	1.94434	7.47701	3.80763e-18	7.22181e-17
TTC3	17.8659	4.53459	1.97785	7.46646	1.27945e-18	2.59026e-17
FP671120.7	306.69	88.2922	1.79616	7.50262	7.36683e-16	1.01248e-14
RPL13	73.1327	33.0722	1.14477	7.6778	1.41024e-07	5.92049e-07
PRPF6	92.6769	14.3486	2.69071	7.33723	7.98672e-31	9.56091e-29
LIMCH1	25.9976	5.95142	2.12672	7.42968	5.56859e-21	1.56717e-19
DNAJC21	29.5507	12.8727	1.19874	7.65914	3.83321e-08	1.73616e-07
NRDC	41.5913	8.74769	2.24891	7.40351	5.40119e-23	2.07025e-21
PABPN1	72.5886	28.9239	1.32732	7.61527	1.31673e-09	7.4245e-09
HSPD1	68.24	31.7853	1.10214	7.68439	3.83417e-07	1.50096e-06
PRPF40A	29.4145	13.7052	1.10169	7.67921	3.91543e-07	1.52987e-06
HSPA4	54.9432	23.8514	1.20373	7.64697	3.32487e-08	1.52068e-07
AP2M1	58.8679	16.255	1.85631	7.47308	9.20414e-17	1.44674e-15
SCAF11	19.9239	6.13602	1.69888	7.50775	1.88734e-14	2.12535e-13
RBBP6	26.3992	4.79406	2.46069	7.3409	1.31388e-26	8.51188e-25
AC026362.1	49.2225	20.0729	1.29391	7.60005	3.18316e-09	1.69195e-08
BMS1	35.507	6.8838	2.36637	7.35084	5.32091e-25	2.67992e-23
NOP14	77.2156	21.3508	1.85432	7.44652	1.1908e-16	1.8385e-15
AL671277.1	276.747	81.4028	1.76516	7.46682	2.3874e-15	3.04555e-14
NOP56	55.4476	22.626	1.29298	7.58947	3.46346e-09	1.83209e-08
CLTA	108.858	39.7157	1.45447	7.53991	3.96866e-11	2.82718e-10
ARL6IP4	98.3217	40.2728	1.28754	7.58562	4.10818e-09	2.14498e-08
PODXL	39.6682	9.61791	2.04384	7.39916	1.25629e-19	2.91079e-18
HECTD1	21.7479	4.02549	2.43315	7.32709	4.50323e-26	2.61029e-24
NOP58	83.4112	34.6122	1.26881	7.58938	6.26573e-09	3.18101e-08
PRPF38B	39.2155	12.7307	1.62289	7.4903	2.42677e-13	2.29744e-12
NF2	36.8506	6.67434	2.46449	7.31841	1.11386e-26	7.36037e-25
GANAB	54.0181	11.6257	2.21572	7.35707	2.33681e-22	8.2664e-21
KMT2D	12.6365	1.67992	2.91042	7.2526	1.09593e-34	2.41397e-32
RNF213	9.51036	1.20264	2.98253	7.24402	5.06494e-36	1.34956e-33
HDGFL2	63.395	12.616	2.32867	7.3371	2.8603e-24	1.31989e-22
ARHGAP11A	42.3613	13.1512	1.6873	7.46706	3.29147e-14	3.59149e-13
PSMD3	54.7188	16.7202	1.71019	7.45969	1.47796e-14	1.69085e-13
TGM2	34.0128	5.83333	2.54315	7.29516	5.25154e-28	4.35957e-26
EIF4H	84.7174	35.6505	1.24858	7.58079	1.12641e-08	5.53652e-08
RAB7A	37.5297	18.5228	1.01862	7.65232	2.68489e-06	9.33973e-06
SMC3	47.3264	16.0452	1.56029	7.486	1.80099e-12	1.5368e-11
BAZ2A	24.4765	3.44965	2.82619	7.23892	4.5462e-33	7.7426e-31
CCDC124	160.887	55.2291	1.54234	7.48137	2.84498e-12	2.3773e-11
PSAP	83.5827	22.2394	1.90977	7.39006	1.75909e-17	3.05897e-16
BCLAF1	27.888	8.74498	1.67287	7.44084	5.25403e-14	5.53902e-13
FTSJ3	50.9546	13.459	1.92033	7.38027	1.33239e-17	2.35412e-16
NCKAP5	27.6565	6.28769	2.13663	7.33265	4.7158e-21	1.34551e-19
TIMELESS	45.1435	7.1523	2.65743	7.24468	6.48933e-30	6.74238e-28
SUPT6H	25.1365	4.05586	2.63111	7.24844	1.94055e-29	1.88575e-27
MT-TH	3818.06	1358.23	1.49091	7.47432	1.45643e-11	1.09365e-10
IRAK1	67.1691	10.7118	2.64799	7.24032	8.34928e-30	8.5142e-28
ODF2	41.0469	9.83612	2.06075	7.33605	9.15387e-20	2.1665e-18
TRIM44	19.8106	5.27653	1.90829	7.35239	2.05089e-17	3.5146e-16
UGGT1	22.8794	4.47338	2.35413	7.26682	1.4174e-24	6.84301e-23
SRSF11	30.6047	9.43608	1.69723	7.39878	2.50564e-14	2.7762e-13
PAF1	90.9872	22.1026	2.04108	7.32274	1.81971e-19	4.15217e-18
PTK7	28.8607	4.97623	2.53542	7.2358	8.9071e-28	6.97371e-26
CCT3	67.021	22.715	1.56074	7.43105	1.86757e-12	1.58786e-11
ANKHD1-EIF4EBP3	22.7465	3.8982	2.5442	7.23253	7.62294e-28	5.99671e-26
USP9X	18.2748	4.24103	2.10698	7.30585	1.75974e-20	4.60712e-19
APOL1	74.5911	20.8279	1.84019	7.35774	2.22143e-16	3.28536e-15
ANKHD1	23.1873	4.00947	2.5313	7.22868	1.26326e-27	9.48593e-26
IK	63.893	23.4875	1.44356	7.45657	6.1966e-11	4.30298e-10
SLC9A3R2	73.2627	23.0527	1.66789	7.39627	6.61285e-14	6.85777e-13
NSRP1	53.5263	19.271	1.47361	7.44449	2.5028e-11	1.83029e-10
UBAP2L	34.1941	7.86724	2.11943	7.29179	1.19878e-20	3.22537e-19
ATP5F1B	114.483	26.3753	2.11749	7.29021	1.25351e-20	3.35623e-19
CIT	19.3252	2.79927	2.78667	7.18273	3.32491e-32	4.90425e-30
SLC19A1	22.7743	2.73479	3.05705	7.14802	3.78935e-37	1.252e-34
GNAI2	34.5536	9.36932	1.88251	7.33668	5.91799e-17	9.55671e-16
CENPE	25.7378	2.518	3.35245	7.11594	1.52061e-42	1.47768e-39
SMARCA5	31.3259	10.937	1.51793	7.42092	7.08012e-12	5.52497e-11
SREK1	13.9524	3.52598	1.98407	7.30715	1.55213e-18	3.10051e-17
PTPN14	13.5347	2.09071	2.69395	7.18149	1.81522e-30	2.03996e-28
RTN4	38.2004	14.1056	1.43711	7.43495	7.46571e-11	5.12395e-10
TACC3	31.0046	4.76238	2.70207	7.18037	1.34963e-30	1.55915e-28
CHD2	14.9525	2.99501	2.31928	7.23764	6.22361e-24	2.79386e-22
HNRNPAB	119.181	53.5554	1.15391	7.51089	1.3541e-07	5.69641e-07
CCND1	52.8025	16.5849	1.67047	7.36032	6.44374e-14	6.70343e-13
SLC7A5	52.697	10.9341	2.26843	7.23265	4.81485e-23	1.88041e-21
SF3A1	39.5694	7.76007	2.34975	7.20853	2.03195e-24	9.5908e-23
DHCR24	39.9571	9.32195	2.09935	7.24811	2.76595e-20	7.00821e-19
SEC63	28.8112	12.9373	1.15495	7.48467	1.33748e-07	5.62933e-07
PPP6R1	37.4818	5.70138	2.71613	7.14243	9.01706e-31	1.07167e-28
HLA-E	84.6202	20.0504	2.07698	7.24645	7.02628e-20	1.68712e-18
SPTBN2	19.1751	2.39611	2.99961	7.09651	6.90087e-36	1.78129e-33
RBM39	20.5347	8.11188	1.33977	7.41657	1.21623e-09	6.89741e-09
SEMA4B	34.9977	7.29357	2.2621	7.19947	7.24464e-23	2.74499e-21
ATAD2	34.5344	9.18239	1.91075	7.26866	2.51563e-17	4.25802e-16
KIRREL1	31.1039	5.33006	2.54428	7.15094	1.00945e-27	7.75629e-26
WNK1	14.1098	3.19928	2.14045	7.21374	7.50169e-21	2.06891e-19
DIDO1	18.3555	2.13073	3.10585	7.07231	1.04546e-37	4.31774e-35
AC136469.2	237.176	63.3121	1.90506	7.26171	3.40479e-17	5.65297e-16
CCT7	67.8007	31.1887	1.12013	7.46941	2.98407e-07	1.19392e-06
DDX3X	15.3824	7.55607	1.02544	7.50054	2.61404e-06	9.11438e-06
SLC3A2	47.1058	9.20927	2.35424	7.16909	2.15841e-24	1.01298e-22
GSPT1	30.1445	12.2925	1.29393	7.41163	4.22294e-09	2.20003e-08
SYNM	31.1416	3.99482	2.9618	7.0783	4.45855e-35	1.0374e-32
CCDC80	18.4994	4.69395	1.97824	7.23378	2.49541e-18	4.85561e-17
S100A16	141.92	58.8507	1.26977	7.41059	8.18968e-09	4.09236e-08
TPI1	89.1545	35.0774	1.34557	7.38414	1.10796e-09	6.30503e-09
CAP1	62.9335	24.8319	1.34144	7.38118	1.26547e-09	7.15452e-09
FUS	34.3438	10.2737	1.7408	7.27626	8.88969e-15	1.05023e-13
ZNF638	19.2423	4.20236	2.19456	7.1808	1.07372e-21	3.43757e-20
PA2G4	66.7585	27.0395	1.3037	7.38597	3.5162e-09	1.85702e-08
DKC1	56.863	18.3937	1.62801	7.29752	2.96856e-13	2.77851e-12
CREBBP	15.4177	2.40473	2.67996	7.0938	6.10354e-30	6.42232e-28
LOXL2	39.8173	7.41538	2.42425	7.13039	1.63991e-25	8.76743e-24
AC010970.1	128.581	19.3079	2.7347	7.07993	6.53418e-31	8.05557e-29
RACK1	41.3368	18.3225	1.17366	7.41509	8.99745e-08	3.90844e-07
CDC25B	54.6815	13.6573	2.00099	7.19345	1.41849e-18	2.84732e-17
EPHA2	56.7996	9.94624	2.51306	7.09724	6.16735e-27	4.2452e-25
BCL9L	22.432	3.16601	2.82404	7.05112	1.9798e-32	3.00058e-30
CLTC	19.8431	5.78732	1.77736	7.23611	2.61146e-15	3.30838e-14
SNX22	40.6656	14.7994	1.45805	7.3147	4.98064e-11	3.51625e-10
SRCAP	17.1632	2.22772	2.94482	7.03183	1.49731e-34	3.21241e-32
AC106886.6	20.0286	2.57138	2.96057	7.02995	7.34292e-35	1.66171e-32
RALBP1	29.1225	8.77891	1.72972	7.24306	1.26018e-14	1.45786e-13
SMC2	36.0874	11.0807	1.70315	7.24517	3.05257e-14	3.34115e-13
ILF2	103.114	41.6445	1.30785	7.34883	3.20625e-09	1.70368e-08
GTF3C1	20.1644	2.1812	3.20756	6.9963	2.4673e-39	1.69833e-36
ANKRD17	19.3321	3.24655	2.57338	7.07307	5.93014e-28	4.82591e-26
TXLNA	45.4541	8.22612	2.46554	7.08754	3.81272e-26	2.24951e-24
LMNB1	63.9836	22.3103	1.51975	7.28523	8.69667e-12	6.72293e-11
RPL8	107.348	52.3854	1.03492	7.42608	2.36352e-06	8.27759e-06
SAFB2	38.34	7.06362	2.43979	7.08085	1.04498e-25	5.81251e-24
AP001350.1	151.398	30.5666	2.3078	7.10299	2.08292e-23	8.60245e-22
DPYSL3	32.0437	9.41883	1.76611	7.20863	4.25584e-15	5.24675e-14
HCFC1	25.529	4.70522	2.43922	7.07659	1.22973e-25	6.70469e-24
SF1	38.4624	7.61592	2.33583	7.09162	6.72105e-24	2.99277e-22
DYNC1I2	35.6526	17.2902	1.04391	7.40795	1.90725e-06	6.8022e-06
ITSN1	10.5459	2.00525	2.39427	7.07958	6.62135e-25	3.27499e-23
TXNDC5	52.5128	13.7627	1.93154	7.16501	1.8386e-17	3.18382e-16
SART1	49.6354	8.70367	2.51105	7.05208	6.96322e-27	4.73384e-25
RANBP2	18.5361	4.60241	2.00947	7.14208	1.19242e-18	2.42596e-17
XRCC5	41.7308	17.3969	1.2621	7.33002	1.11886e-08	5.50432e-08
LDLR	29.8198	4.59463	2.69752	7.02027	5.21615e-30	5.59551e-28
TNRC18	18.0788	2.59286	2.80089	7.00633	6.89937e-32	9.65911e-30
CAPRIN1	24.9524	8.33064	1.58242	7.23407	1.35256e-12	1.16925e-11
MRPS5	27.1138	7.80228	1.79673	7.18183	1.70089e-15	2.22125e-14
ADAM9	32.282	13.5818	1.24888	7.32744	1.53312e-08	7.37756e-08
KMT2A	7.2334	1.21819	2.56928	7.03216	9.46526e-28	7.34113e-26
SQSTM1	29.8899	6.81075	2.13332	7.09978	1.33943e-20	3.56317e-19
UPF2	38.1792	7.56524	2.33479	7.0587	8.65331e-24	3.78182e-22
UBXN4	44.7865	21.3952	1.06563	7.36557	1.24951e-06	4.58199e-06
SNRNP70	47.6418	10.8152	2.13871	7.08534	1.28428e-20	3.42752e-19
CALD1	22.6341	6.20889	1.86573	7.13953	1.70267e-16	2.56176e-15
GOLGA3	20.9576	3.58962	2.54492	7.01124	2.80879e-27	2.01744e-25
TAOK1	13.0611	3.7552	1.79797	7.14811	1.73614e-15	2.26548e-14
PDXK	18.6179	3.75348	2.30986	7.04505	2.34293e-23	9.60428e-22
PSMC3	96.9875	37.983	1.35223	7.25674	1.08928e-09	6.20728e-09
MYO9B	22.0859	3.09966	2.8321	6.95285	2.87396e-32	4.31617e-30
CRIM1	30.2215	9.11915	1.72829	7.15088	1.67429e-14	1.89447e-13
TUBB6	55.5752	15.0897	1.88051	7.11135	1.2405e-16	1.9081e-15
CIZ1	25.1642	5.23387	2.2649	7.0325	1.3469e-22	4.93366e-21
GALNT2	28.3108	6.05468	2.22472	7.03747	5.84768e-22	1.95159e-20
PIEZO1	19.3047	2.92579	2.72128	6.9561	2.36535e-30	2.62252e-28
SPAG9	18.2173	3.43283	2.40725	7.00346	6.18723e-25	3.08801e-23
RBM17	34.1023	12.9103	1.40112	7.22001	3.18199e-10	1.96588e-09
GATAD2A	29.7834	7.4414	2.00045	7.07424	2.0871e-18	4.10952e-17
CDH6	17.4636	5.42535	1.68626	7.14503	7.19684e-14	7.4122e-13
PSMD4	71.7018	25.226	1.50684	7.18634	1.5794e-11	1.18122e-10
MSH6	19.7728	6.19242	1.67464	7.14327	1.06325e-13	1.05749e-12
ZEB1	24.9621	10.3379	1.2716	7.2485	9.74214e-09	4.82868e-08
CBX5	14.2668	6.28333	1.18289	7.26644	8.56161e-08	3.72695e-07
ARID4B	19.3444	5.71867	1.75783	7.107	7.36644e-15	8.79289e-14
NAP1L4	41.1262	14.973	1.45745	7.18117	6.77352e-11	4.67412e-10
EIF2AK4	17.8105	4.15226	2.10029	7.02856	7.26774e-20	1.74257e-18
CCDC88A	6.28034	1.09017	2.52562	6.952	7.59105e-27	5.11854e-25
YTHDC1	30.2606	9.28553	1.70407	7.11048	4.06757e-14	4.36907e-13
PNISR	19.5455	7.33435	1.41386	7.1839	2.40382e-10	1.51685e-09
CAPN2	24.6698	4.19469	2.55541	6.93799	2.73345e-27	1.97191e-25
APEX1	112.113	38.1881	1.55348	7.13899	4.19491e-12	3.4054e-11
DDX24	24.4867	5.33552	2.19778	6.99105	2.3559e-21	7.10209e-20
ATP1A1-AS1	16.2071	3.2435	2.32043	6.96902	2.22468e-23	9.1422e-22
MT-TR	3242.41	1350.32	1.26356	7.21585	1.18373e-08	5.79585e-08
NOL7	89.0069	40.7152	1.12818	7.25565	3.30661e-07	1.31121e-06
LETM1	25.9567	4.16394	2.63934	6.91368	1.06311e-28	9.2924e-27
TMED9	59.7973	21.0661	1.5049	7.14239	1.84974e-11	1.37153e-10
SDF4	44.1989	8.63374	2.35536	6.95586	6.84037e-24	3.02957e-22
ACLY	40.2695	8.58514	2.22924	6.9781	6.70462e-22	2.21965e-20
PRPF31	78.0735	32.4241	1.26756	7.20037	1.1686e-08	5.72685e-08
EBNA1BP2	58.5078	28.9156	1.01663	7.27816	3.91154e-06	1.33731e-05
PPFIBP1	17.8226	4.99291	1.83538	7.04884	6.40199e-16	8.88748e-15
EIF4G3	21.6759	4.843	2.16161	6.97869	7.90658e-21	2.16971e-19
FOSL1	110.046	46.28	1.24945	7.19866	1.78442e-08	8.53216e-08
PPP1R12A	17.5031	5.95931	1.55412	7.1126	4.69345e-12	3.78408e-11
USP7	24.0419	6.23238	1.94728	7.01702	1.60495e-17	2.80273e-16
SEPTIN2	28.0055	13.6875	1.0327	7.26073	2.76905e-06	9.6062e-06
PABPC4	30.4158	7.98913	1.9283	7.01383	3.51968e-17	5.82617e-16
MLEC	31.934	6.77387	2.2365	6.94781	6.80635e-22	2.24882e-20
CCAR2	31.4648	4.33158	2.85986	6.85239	1.96655e-32	3.00058e-30
HSPG2	11.3283	1.2886	3.13492	6.81782	2.57793e-37	8.87237e-35
WDR43	49.9396	21.875	1.19071	7.19741	7.77029e-08	3.3968e-07
C22orf46	37.9725	6.23513	2.60572	6.87983	6.12278e-28	4.95825e-26
PHRF1	35.3005	5.80616	2.60329	6.87773	6.94575e-28	5.54318e-26
FAM50A	80.021	19.3757	2.04567	6.97468	5.91668e-19	1.24356e-17
SWAP70	28.2988	7.74806	1.86844	7.0074	2.66816e-16	3.9007e-15
BCL2L2-PABPN1	131.031	54.423	1.26741	7.1592	1.18869e-08	5.81843e-08
TUFM	91.7395	27.1456	1.75647	7.02816	9.93078e-15	1.16766e-13
EP400	11.2049	1.42839	2.97065	6.81414	3.07617e-34	6.35229e-32
FASN	21.6873	2.39842	3.1755	6.79128	6.46742e-38	2.88762e-35
LONP1	40.1039	5.73394	2.80525	6.83229	2.26246e-31	3.03869e-29
THOC2	19.6364	6.09731	1.68695	7.03746	9.00148e-14	9.08396e-13
IPO7	27.8706	13.0943	1.08963	7.20274	8.38167e-07	3.13482e-06
SF3B1	19.2989	6.04476	1.67444	7.03557	1.43076e-13	1.39364e-12
TMPO	23.6255	9.97853	1.24324	7.15169	2.20684e-08	1.03689e-07
FMNL2	30.54	7.70585	1.98623	6.96217	4.72702e-18	8.84375e-17
NIPBL	16.0097	3.39555	2.23667	6.91073	7.263e-22	2.38538e-20
PPP1R18	43.5802	10.9432	1.99319	6.95822	4.34694e-18	8.17484e-17
PFKP	36.0247	7.81237	2.20461	6.91412	2.6737e-21	7.97426e-20
AC016876.3	43.8596	16.8309	1.38154	7.10341	6.60255e-10	3.88717e-09
LUC7L2	31.5694	11.9612	1.39992	7.09568	3.94093e-10	2.39794e-09
SF3A3	50.9397	25.3116	1.00884	7.20973	4.93537e-06	1.65952e-05
ZFR	29.2954	9.31953	1.65202	7.0211	2.75803e-13	2.59321e-12
BUB1B	44.291	13.6702	1.69564	7.0053	7.20932e-14	7.41721e-13
KHDRBS1	55.5818	18.9241	1.55409	7.03604	5.43237e-12	4.3375e-11
DLG5	18.7274	2.35986	2.98732	6.7718	2.32368e-34	4.85913e-32
IWS1	47.4282	16.3092	1.53977	7.03726	8.17331e-12	6.33614e-11
FMC1-LUC7L2	118.385	44.0241	1.42686	7.06794	2.04566e-10	1.30229e-09
ARGLU1	33.9431	10.7023	1.66487	7.00271	1.94278e-13	1.86597e-12
AKAP9	10.6972	1.42835	2.90382	6.77931	5.46223e-33	9.20776e-31
POLE3	75.1625	34.0898	1.14049	7.14861	2.77249e-07	1.1125e-06
PYGB	43.8968	5.63485	2.96062	6.76726	8.13711e-34	1.6003e-31
AP000781.1	628.953	172.095	1.86934	6.94951	3.38996e-16	4.8953e-15
ATRX	8.58663	1.74343	2.29956	6.86143	8.40358e-23	3.16957e-21
NARS1	47.6683	17.7754	1.42289	7.05629	2.17819e-10	1.38346e-09
TOP2B	32.1924	9.74814	1.72317	6.97567	3.66194e-14	3.9695e-13
RSF1	12.3397	2.99455	2.04241	6.9024	8.58601e-19	1.77746e-17
MICAL2	9.60242	2.25806	2.08781	6.89071	1.88016e-19	4.27827e-18
EP300	16.5825	3.43793	2.26946	6.85647	2.78716e-22	9.75508e-21
IGFBP3	42.3404	19.8281	1.09431	7.14563	7.95539e-07	2.98147e-06
CORO1C	29.8969	8.16321	1.87237	6.93081	3.18391e-16	4.61388e-15
HIPK2	12.3668	2.27698	2.44059	6.82206	5.11324e-25	2.5991e-23
RNU1-18P	1175.91	449.236	1.38798	7.05069	6.18456e-10	3.65673e-09
HDAC2	12.5549	6.2199	1.01313	7.16493	4.81528e-06	1.62178e-05
PPP4R3A	32.5035	8.6246	1.91363	6.91393	7.32728e-17	1.16168e-15
EIF3J	61.3419	22.6099	1.43965	7.02837	1.47372e-10	9.65723e-10
IPO8	28.1204	10.335	1.44381	7.02461	1.29062e-10	8.5455e-10
ERP29	62.6853	25.0665	1.32213	7.05675	3.4067e-09	1.8038e-08
CEP350	13.378	1.74522	2.93732	6.73361	3.09946e-33	5.38979e-31
DHX38	30.1259	5.27072	2.51418	6.78675	3.5498e-26	2.11706e-24
POLR2A	22.7109	4.42879	2.35775	6.80964	1.5146e-23	6.3691e-22
SETD5	15.274	3.2385	2.23709	6.82564	1.27995e-21	4.03528e-20
SLC26A2	22.0351	9.83182	1.16408	7.08928	1.64713e-07	6.83168e-07
GCN1	19.5003	2.20025	3.1465	6.69115	8.17344e-37	2.59664e-34
HDGFL3	11.7308	5.36986	1.12715	7.0958	3.93148e-07	1.53469e-06
TRIM28	43.7465	5.85671	2.89997	6.71961	1.14852e-32	1.84209e-30
CHD6	13.4226	2.30706	2.53977	6.76952	1.76109e-26	1.11897e-24
CKAP4	51.2897	10.6942	2.26123	6.81328	4.85111e-22	1.64898e-20
SLC20A1	34.2305	9.56315	1.83931	6.89883	1.06677e-15	1.44097e-14
TRIOBP	15.426	3.45134	2.15958	6.83212	1.87536e-20	4.88659e-19
AMIGO2	47.4428	9.93812	2.25454	6.81181	7.11387e-22	2.34573e-20
TP53BP1	14.4639	2.3424	2.62557	6.75131	5.75569e-28	4.70713e-26
BLOC1S5-TXNDC5	61.9418	17.7729	1.80083	6.90498	3.28333e-15	4.10914e-14
VEGFA	13.0056	3.95299	1.71775	6.92463	4.69372e-14	4.98972e-13
MT-TW	2760.05	649.423	2.08694	6.84358	2.46133e-19	5.44325e-18
SLC38A10	23.6493	4.08083	2.53409	6.75968	2.02589e-26	1.26293e-24
WDR1	23.891	5.67025	2.07447	6.84071	3.88139e-19	8.31655e-18
SARS1	48.4933	11.9025	2.02603	6.84784	2.28102e-18	4.46438e-17
TRIP11	17.9956	3.24901	2.46884	6.76725	2.20283e-25	1.16637e-23
FBN1	11.646	1.8209	2.67624	6.73595	9.19881e-29	8.12644e-27
NCOR1	12.117	2.01608	2.5866	6.74901	3.2842e-27	2.3487e-25
SEPTIN9	13.5499	2.23851	2.59686	6.74748	2.32449e-27	1.69914e-25
COL7A1	16.8594	1.84025	3.19426	6.67268	1.10031e-37	4.43346e-35
RNF40	28.4558	5.04796	2.4942	6.75512	8.62369e-26	4.84569e-24
DDX17	18.5673	6.58755	1.49466	6.96564	3.51143e-11	2.52322e-10
RANGAP1	30.2932	6.32022	2.26033	6.79193	5.32194e-22	1.78696e-20
CHD7	10.8856	1.60467	2.76114	6.71337	3.42811e-30	3.75049e-28
FLII	29.3165	5.1851	2.49851	6.74902	8.17168e-26	4.60738e-24
SIPA1L3	17.8641	3.19146	2.48402	6.75131	1.55441e-25	8.36443e-24
AL671883.2	186.608	75.1217	1.31247	7.01181	4.85728e-09	2.51071e-08
BRD7	21.5989	9.8065	1.13895	7.06259	3.28891e-07	1.30545e-06
DDRGK1	100.756	27.8322	1.85561	6.86828	6.94889e-16	9.57429e-15
NSD3	12.1079	3.96586	1.6099	6.92723	1.34544e-12	1.1637e-11
SENP3-EIF4A1	52.3558	19.7158	1.40873	6.97858	4.02884e-10	2.44963e-09
SART3	24.0796	5.55176	2.11625	6.80812	1.06309e-19	2.48405e-18
ZC3H4	28.1789	2.88564	3.28622	6.64162	3.65069e-39	2.23368e-36
LAMA5	12.8679	2.53528	2.3429	6.76649	3.36137e-23	1.35438e-21
CELSR2	14.3064	1.6137	3.14693	6.65318	1.1209e-36	3.36677e-34
KRT19	78.575	18.8573	2.05843	6.81688	6.84178e-19	1.4289e-17
TACC1	14.5942	4.04536	1.85063	6.86124	7.64865e-16	1.04772e-14
ADAR	19.0266	3.16804	2.58553	6.72199	3.73588e-27	2.63747e-25
GADD45GIP1	103.565	38.2237	1.43772	6.9623	1.73387e-10	1.11933e-09
DNM2	13.6028	2.76894	2.29586	6.76649	1.86666e-22	6.7353e-21
H2BC5	209.945	92.5519	1.18147	7.0355	1.19834e-07	5.08779e-07
HERC2	8.98885	0.959994	3.22565	6.62837	5.43493e-38	2.49403e-35
QKI	10.4518	3.82437	1.45017	6.94514	1.31144e-10	8.66948e-10
FAM120A	25.0462	5.289	2.24291	6.76498	1.3649e-21	4.2786e-20
NOC2L	32.6969	6.34123	2.36563	6.74059	1.49433e-23	6.31364e-22
HTATSF1	59.1804	24.5847	1.26712	6.99261	1.68403e-08	8.0755e-08
EIF4A1	34.709	13.7685	1.33369	6.97004	2.91817e-09	1.55661e-08
YWHAG	48.7049	20.7769	1.22886	7.00153	3.95628e-08	1.78964e-07
AC021087.5	49.1426	16.4364	1.57975	6.89935	3.4678e-12	2.85869e-11
HIVEP2	16.9036	3.75185	2.17107	6.76724	1.63108e-20	4.27705e-19
AC067930.1	417.883	125.713	1.73258	6.86118	3.4152e-14	3.71667e-13
TCHP	19.8545	5.19373	1.93415	6.81247	5.85569e-17	9.46536e-16
AKAP13	8.86406	1.34672	2.71759	6.67523	2.58608e-29	2.46949e-27
TRIR	136.594	62.6655	1.12395	7.02353	4.65567e-07	1.80586e-06
BBX	14.9715	5.08405	1.55784	6.88831	6.83137e-12	5.34855e-11
UBXN1	70.1804	27.4012	1.35657	6.94106	1.72657e-09	9.54902e-09
XRN2	52.04	16.0601	1.69576	6.84771	1.15558e-13	1.14312e-12
ITGB5	27.2222	4.00614	2.76351	6.6492	5.51082e-30	5.83582e-28
ZMAT2	103.776	50.9714	1.02553	7.04209	4.07695e-06	1.38754e-05
PDS5B	13.4229	2.84774	2.23618	6.72981	2.09147e-21	6.39835e-20
PRPF4B	20.959	5.89241	1.83021	6.81025	1.93613e-15	2.50665e-14
GNL2	30.6802	10.2328	1.58377	6.86743	3.60935e-12	2.96945e-11
NID2	27.5844	6.23683	2.14438	6.74138	5.41628e-20	1.31972e-18
HSPH1	20.9719	7.38902	1.50469	6.88551	3.16033e-11	2.28484e-10
ARHGAP35	15.1103	2.59099	2.54313	6.66963	2.5068e-26	1.52813e-24
CLMP	34.7302	14.7649	1.23379	6.96077	3.72739e-08	1.69212e-07
ETF1	38.7107	17.9863	1.10564	7.00136	7.55347e-07	2.84374e-06
PSMA7	99.8527	43.7489	1.19033	6.96857	1.11504e-07	4.75123e-07
LMAN1	28.764	12.2464	1.23168	6.95287	4.18375e-08	1.88892e-07
PAX8	23.6871	5.24413	2.17472	6.72128	2.16074e-20	5.5774e-19
ARHGAP21	15.6197	2.60608	2.58255	6.64928	8.10127e-27	5.44037e-25
NMT1	26.1288	5.94476	2.13537	6.72595	8.54333e-20	2.03366e-18
AC011611.3	306.244	139.932	1.12975	6.98214	4.34365e-07	1.6896e-06
EIF3B	19.2441	3.76553	2.35278	6.68336	3.05279e-23	1.23608e-21
LAS1L	31.0496	6.64574	2.22344	6.7064	3.50326e-21	1.01533e-19
CHD8	8.26707	1.9184	2.1069	6.72284	2.43146e-19	5.40163e-18
PPFIA1	14.7706	2.58756	2.51225	6.64848	1.11452e-25	6.13731e-24
RAD50	16.363	2.69974	2.59867	6.63527	4.51156e-27	3.13155e-25
TAF7	64.4097	22.8952	1.49192	6.86317	5.34907e-11	3.75549e-10
ABCC1	22.7764	3.41647	2.73597	6.61268	2.38213e-29	2.30133e-27
SEPTIN8	22.3805	5.92847	1.91603	6.75665	1.20624e-16	1.85888e-15
TIMP2	30.5064	11.3392	1.4275	6.87224	2.81297e-10	1.75029e-09
EGFR	13.7309	4.47898	1.61582	6.82183	1.38942e-12	1.19985e-11
GPATCH8	17.613	3.69841	2.25101	6.68099	1.63528e-21	5.08754e-20
CHD1	16.3534	3.11887	2.38975	6.65671	1.20119e-23	5.14083e-22
PLOD1	32.0423	6.97607	2.19886	6.68181	1.08012e-20	2.92997e-19
HK1	26.9657	4.63525	2.53955	6.61781	4.34771e-26	2.52902e-24
AC116366.2	18.9461	3.15841	2.58375	6.61107	1.01582e-26	6.76668e-25
EIF3D	44.4353	11.6972	1.92505	6.7283	1.14698e-16	1.77417e-15
EHBP1	20.5603	4.75376	2.11212	6.68663	2.19297e-19	4.90646e-18
CAPRIN2	20.1076	8.91039	1.17396	6.92146	1.65039e-07	6.8435e-07
MACROH2A1	9.49796	3.72058	1.35181	6.8645	2.18437e-09	1.18664e-08
SACS	10.5575	2.78119	1.924	6.71665	1.16548e-16	1.80109e-15
TRIO	9.40954	1.33804	2.81292	6.56387	1.92074e-30	2.14396e-28
ZC3H18	19.367	4.46943	2.11484	6.66818	2.01057e-19	4.51899e-18
CDK12	13.6948	3.28682	2.05829	6.67946	1.40313e-18	2.81991e-17
DDX27	30.6068	6.70003	2.19097	6.65354	1.62897e-20	4.27705e-19
TMBIM6	26.9442	10.5925	1.34665	6.85109	2.66256e-09	1.42625e-08
KLC1	8.65809	2.20242	1.97443	6.69383	2.29001e-17	3.90413e-16
DDX42	19.5607	3.99356	2.29151	6.63211	5.31409e-22	1.78696e-20
PTPRS	19.4602	3.27873	2.56843	6.58647	2.32165e-26	1.42051e-24
DSG2	27.4657	10.1653	1.43368	6.82322	2.69534e-10	1.68305e-09
SULF2	24.9861	5.67424	2.13801	6.65763	9.55116e-20	2.24445e-18
AC064836.3	148.511	50.7369	1.54912	6.79182	1.23234e-11	9.35579e-11
SDHA	18.9376	5.37755	1.81578	6.72289	4.05351e-15	5.00478e-14
ERCC1	29.6501	11.5361	1.36159	6.83471	1.89847e-09	1.03919e-08
PHIP	11.2311	3.27731	1.77647	6.726	1.45237e-14	1.66273e-13
OPTN	32.0379	14.3392	1.15959	6.8901	2.53898e-07	1.02427e-06
DDB1	11.9552	2.67138	2.16134	6.63797	4.78845e-20	1.18244e-18
MTCL1	12.9973	2.22601	2.54479	6.57186	4.93865e-26	2.84274e-24
MYOF	19.3482	3.46335	2.48112	6.57881	6.5019e-25	3.22557e-23
SAMD1	71.4257	9.40515	2.92371	6.51331	4.01609e-32	5.81981e-30
TBC1D9B	14.2876	1.91975	2.89459	6.51693	1.07053e-31	1.47376e-29
DHX9	27.7344	7.65546	1.85663	6.69228	1.30382e-15	1.73144e-14
CAMSAP2	21.0335	5.18276	2.02033	6.65688	5.35152e-18	9.96697e-17
ARPC2	25.1078	11.6635	1.10593	6.8983	8.52503e-07	3.18556e-06
SLC39A7	57.4965	13.0449	2.13936	6.63302	1.13258e-19	2.63896e-18
PRC1-AS1	32.8139	9.4773	1.79131	6.70729	9.94762e-15	1.16881e-13
PARD3	25.0627	6.03642	2.05319	6.64706	1.87478e-18	3.7136e-17
AARS1	15.8611	2.68654	2.56076	6.55095	3.75211e-26	2.22168e-24
PRPF8	14.3337	2.17534	2.71907	6.52782	1.01221e-28	8.8945e-27
MBD3	20.5518	2.54813	3.01045	6.49052	1.28178e-33	2.37922e-31
MAP4	10.8776	2.26252	2.26466	6.6003	1.74059e-21	5.37469e-20
VARS1	27.6436	3.70835	2.8969	6.50429	1.17035e-31	1.59787e-29
BCL2L1	48.84	10.8	2.17638	6.61048	3.29854e-20	8.29405e-19
COL6A2	30.2796	5.16154	2.55157	6.54304	5.51322e-26	3.14063e-24
SAE1	43.0697	15.1858	1.50361	6.75817	4.80275e-11	3.39211e-10
RNF20	34.2759	6.94746	2.3019	6.57808	4.13663e-22	1.42369e-20
PLXNA1	14.6636	2.18361	2.74638	6.50533	4.34396e-29	4.03159e-27
DHX16	40.3516	7.2827	2.46923	6.54663	1.02594e-24	4.98484e-23
CCDC9B	21.2769	3.81264	2.47956	6.53869	9.05598e-25	4.41312e-23
UHRF1	31.0572	5.69362	2.44667	6.54401	2.59037e-24	1.20205e-22
KIF4A	34.9419	6.2613	2.47956	6.53869	9.05598e-25	4.41312e-23
PGD	47.8383	18.5362	1.36752	6.78067	1.81344e-09	9.9827e-09
PSMC5	37.2622	12.3278	1.59542	6.71828	3.80904e-12	3.11357e-11
ROCK2	15.6349	3.11007	2.329	6.56075	2.00768e-22	7.1851e-21
RHOA	63.8291	24.2473	1.39608	6.77247	8.90106e-10	5.14325e-09
CTNND1	16.2211	3.8258	2.08343	6.60043	9.64598e-19	1.98199e-17
MED1	18.4429	5.7187	1.68888	6.68837	2.39343e-13	2.26793e-12
MDC1	20.8287	4.56573	2.18898	6.57989	2.57351e-20	6.60162e-19
SLC2A1	23.951	4.82866	2.30964	6.55466	3.95683e-22	1.36465e-20
PSME3IP1	36.2832	14.339	1.33907	6.77321	3.97237e-09	2.08593e-08
ESF1	48.8291	14.5534	1.74593	6.65864	4.98522e-14	5.26909e-13
MICAL3	6.99672	0.912652	2.93727	6.44877	3.66191e-32	5.35351e-30
TCERG1	18.0209	5.99036	1.58857	6.69791	4.97857e-12	4.00137e-11
KNL1	15.2868	5.10343	1.58237	6.69633	5.26583e-12	4.2147e-11
ITSN2	13.0336	2.1985	2.5667	6.49642	3.97006e-26	2.334e-24
FADS1	15.286	6.15882	1.3112	6.76872	7.43457e-09	3.73879e-08
ANXA5	53.3338	23.1925	1.20114	6.79912	1.13947e-07	4.85281e-07
ARL4C	38.5194	8.47547	2.18353	6.55216	3.49016e-20	8.76252e-19
KIFC1	51.2583	13.9566	1.87631	6.61237	8.66862e-16	1.18254e-14
NIBAN1	18.5623	5.06345	1.87366	6.60649	1.12234e-15	1.5074e-14
SNX32	40.9817	14.6524	1.48349	6.70346	9.28483e-11	6.27857e-10
PPP4C	56.5766	16.6419	1.76492	6.6316	3.03906e-14	3.32926e-13
TFRC	19.8388	6.98006	1.50666	6.69715	5.32109e-11	3.73903e-10
NT5E	34.1107	14.9897	1.18601	6.79102	1.55834e-07	6.47807e-07
UBR5	11.2519	2.49231	2.17393	6.54427	5.00254e-20	1.2278e-18
MGA	8.74055	2.12754	2.03793	6.56795	4.67914e-18	8.7641e-17
SEPTIN11	15.7637	4.97353	1.66384	6.65299	6.59041e-13	5.91083e-12
ATP2B1	16.2156	4.2691	1.92483	6.58867	2.10807e-16	3.13177e-15
SBNO1	13.7712	3.92885	1.80899	6.60823	8.35795e-15	9.91906e-14
USP34	8.30919	2.50193	1.73121	6.62665	7.65931e-14	7.85424e-13
SETD2	14.9582	3.0958	2.2718	6.51302	2.00232e-21	6.13699e-20
SYNJ2	12.2155	2.59546	2.23393	6.51666	7.77484e-21	2.14067e-19
ZC3H11A	11.9204	3.70875	1.68399	6.63165	3.40551e-13	3.17131e-12
ZBED6	12.2232	3.82059	1.67732	6.63331	3.81445e-13	3.52431e-12
ARID1B	3.32145	0.810407	2.03448	6.5523	6.81882e-18	1.24609e-16
PTPRJ	15.8226	4.59052	1.78477	6.60404	1.69586e-14	1.91494e-13
MT-TE	2201	406.99	2.43422	6.47176	6.98283e-24	3.07617e-22
RTF1	26.2607	8.6269	1.60559	6.64159	3.22057e-12	2.66552e-11
YY1	17.6674	4.50442	1.9711	6.55237	5.56106e-17	8.99792e-16
ALYREF	95.5023	31.3753	1.6055	6.6383	3.62019e-12	2.97609e-11
STAU1	36.9272	12.8311	1.52467	6.65957	3.41864e-11	2.46082e-10
RRP1	35.4824	9.01531	1.97607	6.54798	5.04347e-17	8.20868e-16
PELP1	22.8815	4.10233	2.47875	6.45118	1.49088e-24	7.15971e-23
MAZ	42.7525	8.2156	2.37873	6.4644	5.73066e-23	2.19145e-21
SRP72	24.3219	11.7385	1.0508	6.78582	3.17311e-06	1.09481e-05
NSD1	9.63252	1.29886	2.88937	6.38228	6.60077e-31	8.07739e-29
CAV1	38.6596	17.9177	1.10921	6.76646	8.91969e-07	3.32701e-06
CGNL1	17.173	2.21194	2.95539	6.36731	6.75384e-32	9.5362e-30
BCAP31	45.068	14.9126	1.59516	6.61761	5.31311e-12	4.24843e-11
RPL41	133.958	54.7651	1.29015	6.69959	1.61962e-08	7.77567e-08
WAC	11.9584	5.86963	1.02647	6.78063	5.38691e-06	1.80036e-05
FIP1L1	26.2601	8.57343	1.61451	6.60586	2.98476e-12	2.48574e-11
EIF5A	55.0228	24.6093	1.16058	6.73305	3.217e-07	1.27982e-06
CHMP3	21.0481	10.371	1.02093	6.77915	6.07121e-06	2.02007e-05
CTCF	14.5846	3.66144	1.99335	6.51065	3.29958e-17	5.49018e-16
NQO1	49.6102	23.9083	1.0529	6.76495	3.20596e-06	1.10592e-05
KNOP1	18.9099	7.65123	1.30508	6.67818	1.14738e-08	5.62953e-08
CD3EAP	45.8878	18.3946	1.31852	6.67418	8.09106e-09	4.04798e-08
RRP1B	25.5136	6.05218	2.07508	6.48695	2.06973e-18	4.08018e-17
HNRNPL	21.4571	6.44195	1.73541	6.55872	9.44301e-14	9.46593e-13
TRAF3IP1	31.646	7.39906	2.09593	6.4759	1.2415e-18	2.51651e-17
AC005943.1	145.379	27.0371	2.42591	6.41221	1.51517e-23	6.3691e-22
EPRS1	27.3015	7.34453	1.89367	6.51168	8.67629e-16	1.18261e-14
MIA3	14.2768	4.09925	1.79973	6.52966	1.40115e-14	1.6119e-13
RBFOX2	13.9231	4.84375	1.5229	6.5992	4.12835e-11	2.93461e-10
CEP170	13.2221	4.23835	1.64094	6.56489	1.64824e-12	1.41302e-11
MCM2	30.6759	4.39105	2.80322	6.34542	2.55859e-29	2.45743e-27
PLIN3	52.555	12.1023	2.11785	6.45074	6.61179e-19	1.38262e-17
RNF103-CHMP3	95.7739	45.3549	1.07814	6.72228	1.95803e-06	6.9518e-06
HM13	16.4212	4.12064	1.99399	6.47604	3.23291e-17	5.38926e-16
ADD1	10.8829	2.68926	2.01614	6.47139	1.62991e-17	2.8403e-16
LIG1	21.7852	3.98573	2.4495	6.38391	6.96601e-24	3.07617e-22
AL139300.1	57.0519	16.9696	1.74882	6.52082	7.88004e-14	8.05558e-13
AHCYL1	28.3159	9.27382	1.60994	6.55189	4.30338e-12	3.48489e-11
YAP1	22.5908	9.66727	1.22427	6.66136	8.45295e-08	3.68159e-07
SRGAP1	5.43541	1.71299	1.66541	6.53778	7.51099e-13	6.68543e-12
SPECC1	10.4249	3.90549	1.41611	6.60436	7.65243e-10	4.45291e-09
YWHAH	59.6031	20.948	1.50819	6.57881	7.15047e-11	4.92396e-10
EIF3G	40.7642	15.5295	1.39195	6.60774	1.45832e-09	8.15279e-09
ISY1-RAB43	29.1458	11.9673	1.28388	6.63607	1.95459e-08	9.25211e-08
JUN	43.4564	10.8876	1.99625	6.45093	3.91775e-17	6.45277e-16
RHOC	35.3226	13.6593	1.37037	6.60692	2.54029e-09	1.36385e-08
KRI1	33.2717	8.02521	2.05101	6.43954	6.36894e-18	1.16776e-16
KDM1A	25.9546	9.93974	1.38437	6.59934	1.68332e-09	9.32232e-09
WASF2	24.8536	5.29213	2.23075	6.4009	1.84614e-20	4.81805e-19
AP001931.2	22.6307	5.13654	2.13869	6.41844	3.76581e-19	8.12157e-18
MSL1	18.2774	3.25034	2.49042	6.35601	2.37097e-24	1.10333e-22
HGS	17.2082	3.65076	2.23604	6.39991	1.45872e-20	3.86186e-19
AC036108.2	55.1105	6.96351	2.98297	6.2873	5.0742e-32	7.28919e-30
ZNF609	11.6289	2.87319	2.01634	6.4396	1.75386e-17	3.05308e-16
GPS2	45.5969	16.0431	1.50659	6.56158	7.71348e-11	5.27428e-10
NUMB	14.6826	5.28368	1.47411	6.56335	1.67411e-10	1.08244e-09
ISY1	36.1984	16.354	1.14602	6.66141	5.1173e-07	1.97842e-06
RBM27	21.0324	8.0645	1.38261	6.58918	1.94483e-09	1.0621e-08
MCL1	31.9871	13.2777	1.26819	6.61954	3.07248e-08	1.41306e-07
ARF6	36.0815	14.5225	1.31265	6.60614	1.0623e-08	5.23544e-08
NPLOC4	14.6557	3.87867	1.91723	6.45012	4.95395e-16	7.01881e-15
SMG5	26.2955	4.36022	2.59126	6.32231	6.11128e-26	3.46936e-24
SURF6	31.5975	6.78624	2.21834	6.38528	2.76428e-20	7.00821e-19
NOLC1	35.0446	11.9281	1.55441	6.53086	2.01404e-11	1.48801e-10
MPHOSPH8	28.3412	6.95442	2.02623	6.41959	1.56665e-17	2.74454e-16
LGALS3BP	40.6566	12.2613	1.72888	6.48653	1.54169e-13	1.4964e-12
ASH1L	10.3716	2.60893	1.99046	6.42348	5.14224e-17	8.3612e-16
WWC2	13.8755	3.56739	1.95897	6.43021	1.40736e-16	2.14282e-15
CYBA	42.5571	15.979	1.41286	6.56256	9.58342e-10	5.50864e-09
DHX15	16.8687	5.20559	1.69572	6.48017	4.10511e-13	3.77807e-12
UPF3B	44.7093	21.0531	1.0863	6.65579	1.81446e-06	6.48947e-06
CALCOCO2	16.5074	6.11446	1.43244	6.54248	5.3675e-10	3.20228e-09
UBN1	15.9121	3.02489	2.39423	6.32473	1.14001e-22	4.21317e-21
HEXIM1	37.7149	11.6354	1.69611	6.46911	4.1724e-13	3.83786e-12
RUVBL2	38.7189	12.2571	1.65895	6.47839	1.20946e-12	1.05437e-11
RIF1	7.52595	1.93385	1.95976	6.40816	1.39638e-16	2.13003e-15
MT-TS2	2317.23	589.831	1.97338	6.40523	1.08488e-16	1.69078e-15
NUP98	13.7694	3.51373	1.96974	6.40233	1.26017e-16	1.93655e-15
EEA1	13.4357	2.76673	2.27896	6.34127	4.2537e-21	1.22424e-19
CAMSAP1	15.2201	2.4336	2.64365	6.28156	1.80896e-26	1.14498e-24
KRT7	34.0154	12.3373	1.46278	6.52299	2.75594e-10	1.71999e-09
ANKRD12	11.1061	2.6165	2.08493	6.37468	2.8487e-18	5.49132e-17
SPC24	47.9139	16.9903	1.49533	6.51402	1.1108e-10	7.43836e-10
TASOR	13.8465	5.75071	1.26739	6.57993	3.27826e-08	1.50186e-07
KDM3B	17.2799	2.79793	2.62552	6.28054	3.41244e-26	2.04252e-24
AC091959.3	41.0835	15.4996	1.40597	6.539	1.09487e-09	6.23482e-09
TES	31.879	10.1171	1.65533	6.47195	1.57263e-12	1.35186e-11
NFIC	13.8438	2.5731	2.42669	6.30817	3.90633e-23	1.555e-21
C19orf53	113.353	45.1731	1.32695	6.55833	8.47123e-09	4.22156e-08
EFTUD2	13.3299	2.9503	2.17495	6.34955	1.50302e-19	3.44861e-18
NRBP1	25.3967	8.74152	1.53826	6.49502	3.4018e-11	2.44977e-10
SDC1	37.3635	10.0586	1.89259	6.40441	1.39292e-15	1.84384e-14
ATG3	22.094	10.5801	1.06206	6.6346	3.15031e-06	1.08717e-05
UBAP2	12.6789	4.42788	1.51733	6.49324	7.07454e-11	4.8737e-10
CNOT1	12.3455	2.83157	2.12356	6.34462	8.92072e-19	1.84213e-17
BMPR2	10.7092	2.76439	1.95317	6.37988	2.41523e-16	3.54033e-15
ESYT1	25.2823	3.91747	2.68891	6.24506	4.03214e-27	2.8225e-25
GPAT3	36.8802	13.1313	1.48943	6.48964	1.54234e-10	1.0055e-09
DSE	6.96139	2.40404	1.53349	6.47768	4.31005e-11	3.05588e-10
NNMT	51.3377	22.1865	1.21004	6.56798	1.28371e-07	5.41408e-07
TJP1	11.8307	3.03056	1.96422	6.36997	1.52455e-16	2.3106e-15
FKBP8	47.2766	17.0327	1.47242	6.49058	2.23077e-10	1.41088e-09
CERS2	28.6298	10.1517	1.49539	6.48049	1.16069e-10	7.75359e-10
DDX54	26.2445	4.69642	2.48134	6.26915	6.27158e-24	2.80776e-22
KPNA2	44.8627	16.3536	1.45551	6.49152	3.41123e-10	2.09883e-09
UPF1	15.5055	2.01678	2.94113	6.20383	5.34486e-31	6.63888e-29
RERE	9.39512	1.75585	2.41876	6.27567	5.01869e-23	1.95079e-21
PDXDC1	14.0897	4.55253	1.62942	6.44121	3.3492e-12	2.76921e-11
GJC1	15.172	3.46199	2.13097	6.32425	9.37016e-19	1.92771e-17
SRSF7	32.6921	15.3007	1.09509	6.59372	1.74848e-06	6.263e-06
HOOK3	8.68169	3.2101	1.43497	6.48973	6.38379e-10	3.7624e-09
RBBP7	18.0163	5.83641	1.62567	6.43839	3.82505e-12	3.12337e-11
TCF3	21.6577	4.82821	2.16452	6.3139	3.2487e-19	7.07096e-18
ASXL2	9.9694	2.63039	1.9216	6.3641	6.61037e-16	9.16135e-15
EIF4E2	20.1213	7.59378	1.40546	6.49432	1.28299e-09	7.24613e-09
DLG1	7.96853	2.81438	1.50108	6.46759	1.22828e-10	8.16545e-10
DNAJB6	8.80416	3.58733	1.29494	6.52679	1.87958e-08	8.97156e-08
RCC2	32.2507	8.39652	1.94082	6.35607	3.62863e-16	5.23081e-15
SLC5A3	11.3739	3.84672	1.56358	6.44698	2.28094e-11	1.67472e-10
SOX4	27.018	5.63186	2.26137	6.29184	1.16354e-20	3.13567e-19
USP24	10.8843	2.59218	2.06927	6.32131	7.1808e-18	1.30646e-16
NOTCH2	6.56608	1.07198	2.61358	6.22557	9.77418e-26	5.45505e-24
TCF25	16.4255	3.17926	2.36822	6.26513	3.21055e-22	1.11425e-20
ZFHX3	5.8405	1.27636	2.19323	6.29304	1.30028e-19	3.00428e-18
IER3	96.6797	39.1561	1.30364	6.50893	1.77669e-08	8.49765e-08
PLCB3	22.5019	3.57888	2.65124	6.21224	2.22259e-26	1.37005e-24
DDX11	15.5579	2.14541	2.85688	6.18376	1.89135e-29	1.84882e-27
NACC1	27.4859	6.60388	2.05658	6.3162	9.14551e-18	1.64579e-16
BIN1	18.9702	5.13561	1.8845	6.35319	2.13235e-15	2.73923e-14
AFAP1L1	19.8193	3.73907	2.40516	6.25109	9.93776e-23	3.72271e-21
SRPK1	19.4006	8.26114	1.23138	6.52333	8.49632e-08	3.69951e-07
LUZP1	13.407	3.23835	2.04892	6.31003	1.26339e-17	2.23941e-16
SRSF9	35.0432	13.5013	1.37566	6.47611	3.0044e-09	1.60002e-08
VASP	36.5982	8.40424	2.12181	6.2953	1.19242e-18	2.42596e-17
ADRM1	60.4503	15.6296	1.95081	6.33079	3.04499e-16	4.4281e-15
ARID1A	8.08054	1.53385	2.39629	6.23702	1.86729e-22	6.7353e-21
TNFAIP2	25.4638	4.28923	2.5685	6.2091	3.94753e-25	2.02525e-23
RAD23A	50.5676	19.8461	1.34899	6.47616	6.20095e-09	3.15005e-08
RNU5B-1	1110.31	364.557	1.60627	6.40499	6.89663e-12	5.39197e-11
STAT3	14.7205	3.54637	2.05268	6.29755	1.4241e-17	2.51079e-16
MBD2	22.5908	10.8074	1.06347	6.56213	3.59425e-06	1.23343e-05
DLC1	10.04	2.53927	1.98258	6.31225	1.30721e-16	1.99954e-15
LRPAP1	10.8418	2.60964	2.05395	6.29337	1.25765e-17	2.23162e-16
NET1	26.8296	12.0025	1.16021	6.52255	4.40488e-07	1.71215e-06
PPP1R14B	77.0583	33.3435	1.20823	6.50729	1.53429e-07	6.39418e-07
ITPR2	9.18561	1.64687	2.47857	6.21153	1.30182e-23	5.52855e-22
STRN4	16.7294	3.35989	2.31496	6.23939	2.7866e-21	8.28475e-20
DDX39B	18.2336	5.76801	1.65994	6.37952	1.57281e-12	1.35186e-11
RIC8A	19.0603	3.49242	2.44722	6.21272	3.25919e-23	1.31643e-21
ADAM19	16.5392	3.10196	2.41362	6.21833	1.0898e-22	4.03666e-21
TAF1	11.7599	2.59181	2.181	6.26023	2.43269e-19	5.40163e-18
AC007362.1	78.5079	9.9745	2.9749	6.13748	4.67892e-31	5.94583e-29
KIAA0100	13.7645	2.73169	2.33213	6.22844	1.74679e-21	5.38378e-20
SLC1A5	38.1374	7.80009	2.28872	6.23619	7.48621e-21	2.0681e-19
AC037459.2	46.2087	6.40737	2.84889	6.14941	3.11259e-29	2.92159e-27
ACACA	9.73196	1.5138	2.68327	6.16823	1.1304e-26	7.43994e-25
SKI	19.2954	2.62286	2.87753	6.1377	1.50825e-29	1.50098e-27
EMC1	13.1624	3.22283	2.02929	6.27871	3.49491e-17	5.79096e-16
QSER1	11.5865	3.44272	1.75026	6.34141	1.27446e-13	1.25024e-12
SF3B3	10.1515	1.94247	2.38472	6.20733	3.07074e-22	1.06797e-20
RBM6	17.2682	4.85831	1.82898	6.31881	1.68297e-14	1.90299e-13
BRD3	18.3066	3.93481	2.21713	6.23747	9.31156e-20	2.19439e-18
MYCBP2	7.86241	1.56369	2.32905	6.21302	2.26446e-21	6.85145e-20
MCM3AP	13.1344	2.02532	2.69582	6.15441	6.82762e-27	4.66084e-25
SMARCA2	6.75969	1.42729	2.24278	6.22867	3.98934e-20	9.98544e-19
PINK1	25.9367	5.51431	2.23285	6.2265	4.35767e-20	1.08417e-18
FNBP4	16.4526	6.17195	1.41411	6.4179	1.22812e-09	6.95489e-09
USP8	6.07296	1.81401	1.74265	6.33129	1.83983e-13	1.77121e-12
HERC1	7.32796	0.955434	2.93758	6.11399	1.63872e-30	1.86701e-28
MYO6	11.5893	2.44338	2.24494	6.21214	3.70477e-20	9.28722e-19
EHMT1	5.60298	0.923182	2.60028	6.15234	2.30035e-25	1.21025e-23
CTSD	40.2645	8.54832	2.2349	6.20995	5.7372e-20	1.38971e-18
PNP	29.989	11.8545	1.33863	6.42379	8.60495e-09	4.28432e-08
ZNFX1	13.2735	3.05383	2.11904	6.23228	2.15534e-18	4.23884e-17
NAA15	12.8285	4.83172	1.40834	6.40349	1.63559e-09	9.06708e-09
NBPF1	10.1237	1.51501	2.73895	6.12395	2.64244e-27	1.91461e-25
DNAJB1	33.8713	9.56442	1.82369	6.29187	2.08278e-14	2.3264e-13
CELSR1	7.70521	0.967769	2.99141	6.0911	2.87486e-31	3.73958e-29
PTPRG	8.45334	2.11594	1.9975	6.2532	1.01714e-16	1.59121e-15
KDM5C	14.1664	2.33453	2.60004	6.14423	3.40981e-25	1.77139e-23
KARS1	30.4334	10.7381	1.50247	6.36903	1.52754e-10	9.97826e-10
LHX1	25.0938	5.31244	2.23898	6.20103	5.79358e-20	1.40132e-18
PMEPA1	21.5083	7.93481	1.43821	6.3869	7.22524e-10	4.22218e-09
MVP	20.0198	3.10241	2.68863	6.12291	1.67853e-26	1.07478e-24
CPSF6	15.2294	6.21087	1.29364	6.42103	2.55462e-08	1.18947e-07
ARL6IP1	34.4567	14.0212	1.29682	6.42007	2.23889e-08	1.04837e-07
AKR1B1	33.5515	14.7679	1.18359	6.4552	3.15842e-07	1.25758e-06
GOLGA2	17.612	2.59457	2.76157	6.10848	1.52915e-27	1.12775e-25
NSFL1C	18.7188	5.61509	1.73653	6.29628	2.53368e-13	2.39453e-12
MAVS	10.3859	1.33787	2.95495	6.07906	1.14426e-30	1.34065e-28
RFC1	18.1951	3.5567	2.35392	6.16796	1.20945e-21	3.83495e-20
SCAF1	27.3092	3.92252	2.79806	6.0952	4.53201e-28	3.83942e-26
MAP7D3	17.6563	6.20612	1.50797	6.34706	1.32356e-10	8.74257e-10
ITPRID2	12.5162	3.63867	1.78171	6.27303	8.34904e-14	8.47212e-13
IGFN1	9.97567	1.3542	2.87939	6.07194	2.76191e-29	2.62223e-27
PSME1	68.0603	33.9805	1.00186	6.49502	1.28325e-05	4.03339e-05
NUP50	14.6346	5.977	1.29153	6.39698	2.88842e-08	1.33287e-07
BICD2	18.6927	4.25272	2.13517	6.18788	1.93082e-18	3.82001e-17
HIP1R	16.9947	2.33583	2.86151	6.06585	6.85123e-29	6.15121e-27
CLTB	58.9438	17.4453	1.75591	6.26673	1.53929e-13	1.49495e-12
MT-TA	1741.83	421.354	2.04672	6.2016	2.54824e-17	4.30438e-16
TAOK2	13.5706	1.38422	3.29113	6.01217	1.68291e-35	4.02922e-33
CPD	9.5797	2.10394	2.186	6.1696	3.7737e-19	8.12271e-18
PHACTR2	10.6773	3.67939	1.53653	6.31855	6.46487e-11	4.48361e-10
PGK1	22.0419	7.89946	1.47998	6.33401	2.869e-10	1.78046e-09
PUF60	24.303	6.02483	2.01138	6.20059	8.72574e-17	1.3781e-15
SZRD1	25.1272	10.8455	1.21183	6.40491	1.87515e-07	7.72505e-07
TSC22D1	13.8776	3.52723	1.97541	6.20404	2.98496e-16	4.34462e-15
RTCB	40.5146	11.9451	1.76142	6.25281	1.43687e-13	1.39877e-12
EFNB1	36.0743	7.83523	2.20201	6.15809	2.7324e-19	5.97871e-18
AP2B1	15.6513	3.42378	2.19172	6.15583	3.27953e-19	7.12866e-18
IGF2BP2	22.2906	8.88451	1.32669	6.36551	1.27135e-08	6.19001e-08
HP1BP3	12.0697	5.72232	1.07644	6.44045	3.31906e-06	1.14255e-05
ACBD3	33.0077	8.8985	1.89048	6.21428	3.35578e-15	4.19028e-14
CCDC50	12.9004	5.63645	1.19423	6.40206	2.50762e-07	1.01286e-06
SIN3A	9.48528	2.91832	1.69998	6.25514	9.92867e-13	8.7385e-12
VPS4A	20.8105	6.01467	1.79013	6.23325	7.19074e-14	7.41055e-13
POFUT1	18.3537	4.59934	1.99581	6.18268	1.73144e-16	2.60268e-15
RUVBL1	16.8299	7.64812	1.13754	6.41182	9.34728e-07	3.47317e-06
PDS5A	9.65059	4.08779	1.23895	6.37955	1.04622e-07	4.48108e-07
DAXX	38.1893	10.5699	1.85254	6.2144	1.19788e-14	1.38967e-13
CASP8AP2	14.4563	3.35233	2.10762	6.15954	4.85486e-18	9.07266e-17
SOD2	6.49117	3.23509	1.00442	6.4565	1.3502e-05	4.22929e-05
ABALON	61.8896	15.3934	2.00661	6.18038	1.29503e-16	1.98275e-15
STAG2	14.3227	5.31896	1.42865	6.31886	1.22847e-09	6.95489e-09
CDK11B	33.5685	9.91392	1.75897	6.22789	1.70165e-13	1.64778e-12
DDX10	13.5653	3.94132	1.78254	6.21794	9.88673e-14	9.86881e-13
NEMF	12.9083	3.37296	1.93548	6.18287	1.08688e-15	1.46574e-14
XYLT2	21.3346	4.1861	2.34846	6.10133	2.42426e-21	7.28161e-20
MEGF8	10.2658	1.48165	2.79104	6.03251	7.59655e-28	5.99671e-26
HDAC1	29.349	9.52432	1.62309	6.25324	7.73643e-12	6.01156e-11
NAT10	22.2028	4.12949	2.42557	6.07938	1.97856e-22	7.1056e-21
WDR33	7.96253	2.31965	1.77869	6.21022	9.9081e-14	9.88416e-13
FRAS1	6.02434	0.894453	2.75024	6.02507	4.02185e-27	2.8225e-25
SLC4A2	15.2853	2.15307	2.82609	6.0147	4.60867e-28	3.86473e-26
ZC3H7B	10.9642	2.40725	2.18641	6.11378	5.55803e-19	1.16966e-17
PPP2CA	20.623	8.42585	1.29098	6.33352	3.16664e-08	1.45475e-07
ZNF106	9.40789	1.91861	2.29279	6.0895	1.88354e-20	4.90017e-19
AC104109.3	238.138	103.97	1.19529	6.3589	3.03335e-07	1.21099e-06
ILRUN	25.2737	6.70294	1.91405	6.16591	2.33248e-15	2.98471e-14
AKT1	10.2738	2.46655	2.05758	6.13072	2.80585e-17	4.70107e-16
HMG20B	29.732	8.3373	1.83369	6.17983	2.68144e-14	2.95907e-13
TCF20	14.5289	3.41835	2.0867	6.12475	1.48814e-17	2.61812e-16
PTGR1	30.4182	9.815	1.63132	6.2294	6.73199e-12	5.27323e-11
KDM2A	11.0136	1.84588	2.5756	6.03318	2.30268e-24	1.07458e-22
ZNF318	11.7529	2.2528	2.38212	6.06487	1.13138e-21	3.60122e-20
MYO5A	8.77639	1.96715	2.1566	6.10198	1.51213e-18	3.02426e-17
TNRC6A	8.78992	2.30987	1.9273	6.14979	1.56587e-15	2.05792e-14
TBC1D10B	16.4508	2.27278	2.85398	5.98893	2.11039e-28	1.7971e-26
TMEM259	28.2778	5.38203	2.39232	6.05868	9.09142e-22	2.9565e-20
SDC2	27.9108	12.1344	1.20137	6.34387	2.4878e-07	1.00567e-06
VPS13A	5.67103	1.3259	2.09577	6.1141	1.02592e-17	1.8362e-16
TUBB3	25.6531	4.59897	2.47854	6.03977	5.24538e-23	2.0199e-21
TMEM189-UBE2V1	41.2199	19.3331	1.09197	6.37502	2.63178e-06	9.16464e-06
CBR1	46.385	16.6763	1.47539	6.258	3.94038e-10	2.39794e-09
TCP1	23.2733	10.6676	1.12512	6.36406	1.36688e-06	4.98805e-06
RNF187	33.461	5.43153	2.62168	6.0128	5.9753e-25	2.99127e-23
AFG3L2	17.3319	3.73996	2.21137	6.08254	2.64336e-19	5.83021e-18
TUT7	16.8926	3.66158	2.2049	6.08377	3.79584e-19	8.15439e-18
RNVU1-7	690.847	140.344	2.29835	6.06639	1.89117e-20	4.9123e-19
POLR1A	8.35525	1.03455	3.0118	5.95568	1.33668e-30	1.55507e-28
SCRIB	17.1507	2.45803	2.8011	5.98261	1.20888e-27	9.119e-26
JMJD1C	10.0887	2.2495	2.16414	6.08271	1.46105e-18	2.92565e-17
BAZ2B	5.56182	0.756043	2.87732	5.96798	7.39144e-29	6.60035e-27
EPN1	6.37295	1.40034	2.18523	6.07413	6.12105e-19	1.28325e-17
PPP1R26	21.1543	3.21644	2.71592	5.98549	2.86261e-26	1.71965e-24
MFN2	10.9362	1.5388	2.8276	5.96551	6.48877e-28	5.20361e-26
TAGLN2	49.479	17.186	1.52508	6.2221	1.24307e-10	8.25717e-10
NCAPD2	17.2985	3.47231	2.31561	6.04534	1.27518e-20	3.40872e-19
SH3GL1	30.3722	8.69657	1.80356	6.15139	6.12494e-14	6.4e-13
MCM7	25.5179	5.85032	2.12402	6.08164	5.42392e-18	1.00678e-16
SLC25A6	72.0679	22.4792	1.68018	6.1815	1.91223e-12	1.62416e-11
PCNX3	13.9961	1.43667	3.28187	5.90768	9.62002e-35	2.1476e-32
FBL	52.1876	14.5256	1.84441	6.13733	2.19992e-14	2.44732e-13
SLC2A4RG	38.8229	10.0011	1.95598	6.11224	8.8718e-16	1.20727e-14
KIF13A	10.0177	1.76986	2.49959	6.0094	4.15608e-23	1.64648e-21
KAT6B	3.42307	0.484632	2.81869	5.95762	9.10898e-28	7.09813e-26
SLC7A1	14.4684	2.8076	2.36437	6.02764	2.21945e-21	6.73139e-20
H1-10	73.3725	15.255	2.26493	6.04552	5.58786e-20	1.35553e-18
EHMT2	15.2604	2.52314	2.59513	5.98979	1.74664e-24	8.31543e-23
POMK	8.91931	2.55205	1.8046	6.14213	6.65671e-14	6.89892e-13
NES	19.8534	3.71836	2.41547	6.00971	6.01224e-22	2.00246e-20
COPA	14.3788	2.163	2.7313	5.96056	1.30727e-26	8.50238e-25
SP1	13.6761	3.63774	1.90979	6.10885	2.97229e-15	3.73969e-14
STARD3	18.8899	4.51647	2.06348	6.0758	3.90183e-17	6.43296e-16
MAPRE1	43.1475	16.807	1.35979	6.25089	7.38575e-09	3.71537e-08
SMC6	11.2174	4.7306	1.24527	6.28102	1.06052e-07	4.53761e-07
HADHA	25.4444	7.98424	1.67152	6.16107	3.1263e-12	2.59139e-11
NECTIN2	29.3574	6.73944	2.1221	6.05474	5.52955e-18	1.02523e-16
CYB5R3	18.9504	7.69386	1.30005	6.25966	2.98316e-08	1.37237e-07
ZMYND11	20.5654	6.57658	1.64423	6.15889	6.11987e-12	4.83271e-11
PNMA1	42.0872	11.5544	1.86421	6.10546	1.38177e-14	1.59294e-13
PCBP1	63.411	20.852	1.60399	6.16932	1.75324e-11	1.30408e-10
AFF4	9.70755	3.38746	1.51839	6.19221	1.71445e-10	1.10766e-09
SUGP2	12.8916	2.73106	2.23788	6.02308	2.20778e-19	4.92871e-18
SREBF2	14.4477	2.44855	2.55948	5.96776	5.15697e-24	2.33195e-22
AC034102.4	251.536	78.4081	1.68108	6.14492	2.39695e-12	2.01617e-11
GNL3L	9.10721	1.95387	2.21966	6.02188	3.92425e-19	8.39749e-18
MTSS2	21.6874	3.48977	2.6342	5.94231	7.67905e-25	3.76433e-23
PVR	17.7326	6.04992	1.55088	6.16497	7.58701e-11	5.19856e-10
AKAP1	20.1852	5.21761	1.95104	6.06281	1.12963e-15	1.51596e-14
UBE2V1	22.3721	10.8344	1.04579	6.31386	6.80118e-06	2.22486e-05
ADAMTS1	15.2784	2.70048	2.4989	5.95877	4.77809e-23	1.87047e-21
PFKL	12.0758	1.7643	2.77333	5.91752	7.12608e-27	4.82471e-25
H4C5	72.4875	32.8084	1.14333	6.28136	1.07452e-06	3.9676e-06
VIRMA	10.0036	2.71867	1.8788	6.07897	1.02245e-14	1.19623e-13
SDC3	15.1593	2.55637	2.56665	5.93855	6.30825e-24	2.81655e-22
COPB2	13.1816	6.53305	1.01241	6.31602	1.33708e-05	4.18979e-05
KIAA1109	5.23206	0.866165	2.59325	5.93442	2.26207e-24	1.05862e-22
ABL1	15.2117	2.3538	2.69058	5.9151	1.12059e-25	6.1502e-24
WDR82	18.6067	6.45085	1.52772	6.14785	1.50433e-10	9.8344e-10
ATP6V1G2-DDX39B	44.8615	14.6247	1.61648	6.1242	1.41762e-11	1.06547e-10
RCC1	27.2806	7.42109	1.87742	6.05574	1.30955e-14	1.51285e-13
PPP6R3	12.7715	4.41567	1.53168	6.14205	1.44355e-10	9.47079e-10
MIDEAS	7.86615	1.60077	2.29578	5.97012	4.84003e-20	1.19339e-18
PPP1R15A	34.6059	9.809	1.81812	6.06949	6.08862e-14	6.36608e-13
KIF3B	17.3426	3.36718	2.36353	5.95799	4.32269e-21	1.24193e-19
SH3PXD2A	8.99309	1.4801	2.60168	5.91408	2.94451e-24	1.35497e-22
BIRC6	5.92019	1.28269	2.20544	5.98224	8.30181e-19	1.72078e-17
ABI2	4.54233	2.09607	1.11541	6.26243	1.93664e-06	6.89064e-06
ARHGAP22	15.5517	3.70556	2.0684	6.00473	4.59611e-17	7.51467e-16
CHST2	25.4414	4.28063	2.56987	5.91421	6.19689e-24	2.78944e-22
RREB1	6.10747	1.00846	2.59698	5.91	3.68943e-24	1.68368e-22
PUM1	15.8638	3.65924	2.11516	5.99039	1.41954e-17	2.50543e-16
AC092143.1	37.8365	6.62505	2.51242	5.91853	5.17799e-23	2.00329e-21
RBM15B	15.8566	2.9427	2.42861	5.93239	7.95993e-22	2.59877e-20
AMOTL2	17.5525	2.88935	2.6014	5.90451	2.73801e-24	1.267e-22
RBM10	29.6958	5.10624	2.53855	5.91434	1.91824e-23	7.9822e-22
PLCG1-AS1	12.5026	3.91952	1.67285	6.0907	3.41869e-12	2.81961e-11
RRM1	24.7318	11.7073	1.07864	6.26044	4.09216e-06	1.39243e-05
HOXB6	40.2034	9.47326	2.08445	5.99182	3.44738e-17	5.71795e-16
VPS72	58.6209	25.9849	1.17338	6.22449	5.67382e-07	2.1798e-06
CUX1	5.87364	1.04764	2.48578	5.91319	1.17521e-22	4.33359e-21
KIF2C	28.5246	7.03771	2.01815	5.99598	2.43169e-16	3.5613e-15
STK24	8.61148	2.74473	1.64898	6.08237	8.1209e-12	6.29846e-11
CUL4A	13.3113	5.84955	1.18588	6.21567	4.96887e-07	1.92283e-06
STUB1	44.8666	14.8704	1.59261	6.09705	2.99562e-11	2.16956e-10
TASOR2	9.45771	2.47182	1.9351	6.00915	3.215e-15	4.03279e-14
ZDHHC5	19.1107	5.1165	1.90036	6.01692	7.08769e-15	8.49083e-14
SPAG5	19.8652	4.53761	2.12926	5.96822	9.85946e-18	1.76849e-16
GALNT10	9.87581	2.90635	1.76399	6.04884	3.76577e-13	3.48323e-12
STT3A	14.0198	5.00644	1.48509	6.11653	4.71916e-10	2.84779e-09
CNOT3	15.1462	3.90715	1.95393	6.00012	1.56509e-15	2.05792e-14
CTNNBL1	24.9065	6.79663	1.87285	6.01831	1.51344e-14	1.7219e-13
PSMD6	11.4081	4.87641	1.22578	6.19335	2.20816e-07	9.02941e-07
BRD8	14.7399	3.50382	2.0718	5.97502	4.87703e-17	7.95346e-16
KMT2C	5.13684	1.12799	2.1861	5.95214	1.32136e-18	2.66531e-17
FUBP3	15.6462	5.27033	1.56928	6.09356	5.792e-11	4.04241e-10
USP47	7.50384	2.62436	1.51512	6.10336	2.7631e-10	1.72315e-09
NUFIP2	9.46656	3.99927	1.2427	6.1832	1.44322e-07	6.04819e-07
CWC22	29.219	14.1565	1.04514	6.24772	8.53314e-06	2.74737e-05
AGPAT3	8.36116	1.76167	2.24567	5.93587	2.56464e-19	5.66416e-18
AL603832.3	95.1979	41.4763	1.19826	6.19235	3.51446e-07	1.39063e-06
WAPL	14.2434	5.54837	1.35969	6.14277	1.15939e-08	5.68344e-08
SUDS3	18.4641	7.45009	1.30896	6.15796	3.26957e-08	1.49829e-07
PEAK1	4.24344	1.15664	1.87451	6.00815	1.49981e-14	1.70993e-13
MRC2	15.5702	3.14122	2.30823	5.91941	4.05648e-20	1.01381e-18
SCD	19.5003	7.55874	1.36681	6.13578	9.6405e-09	4.77974e-08
MAP2K1	34.4258	9.78574	1.814	6.01732	9.5079e-14	9.51366e-13
RAPH1	8.80046	3.30702	1.41156	6.12273	2.93847e-09	1.56643e-08
AMOTL1	10.163	2.25084	2.17375	5.93486	2.71639e-18	5.267e-17
PCED1B	38.9361	7.06695	2.46062	5.88299	4.4758e-22	1.53403e-20
PLCG1	10.5654	1.82631	2.53093	5.8715	4.25885e-23	1.6829e-21
RRP7A	17.8833	5.15856	1.79284	6.01742	1.77232e-13	1.71021e-12
COPG1	23.0361	4.82815	2.25324	5.91966	2.90615e-19	6.3421e-18
ASPM	9.33048	3.22652	1.53141	6.07928	1.78209e-10	1.14419e-09
CLPTM1	19.9392	6.87346	1.53594	6.07805	1.78209e-10	1.14419e-09
NOP53	19.1067	4.51525	2.08024	5.94865	5.42858e-17	8.8008e-16
HSD17B4	9.52365	3.11806	1.61025	6.05325	2.57701e-11	1.88206e-10
TRRAP	5.06939	0.771967	2.71355	5.83373	1.06557e-25	5.90709e-24
KMT2E	10.1765	2.6898	1.91884	5.97834	5.46887e-15	6.64796e-14
JAK1	7.99536	1.92853	2.05073	5.9448	1.14258e-16	1.76902e-15
FGFR1	6.89077	1.43647	2.26101	5.90325	2.19484e-19	4.90646e-18
APCDD1L-DT	15.7634	6.62377	1.25044	6.15133	1.19208e-07	5.06252e-07
FEN1	45.5927	10.9726	2.05395	5.9341	1.09618e-16	1.70517e-15
NCLN	24.0031	4.58971	2.38547	5.87075	4.98834e-21	1.42082e-19
ZKSCAN1	9.71148	1.83562	2.40213	5.86787	3.14745e-21	9.2028e-20
PTK2	7.29244	2.55643	1.51172	6.06477	3.1056e-10	1.9208e-09
CEP55	30.3459	9.57041	1.6642	6.01931	6.58572e-12	5.166e-11
MTA2	23.4378	5.47919	2.09581	5.92041	3.30341e-17	5.49018e-16
RNF168	18.6775	4.73707	1.97834	5.94516	1.23031e-15	1.6444e-14
MARCHF6	8.80363	2.2037	1.99727	5.94107	7.12454e-16	9.80812e-15
WWC1	9.90561	1.66031	2.5753	5.83433	1.12211e-23	4.8274e-22
YARS1	10.056	1.91389	2.39219	5.85945	4.40796e-21	1.26423e-19
SEPTIN10	23.4119	10.9842	1.09147	6.18271	3.59769e-06	1.23435e-05
AL031777.2	47.1678	21.1381	1.15759	6.1609	9.79777e-07	3.62832e-06
C9orf78	19.5183	7.62399	1.35574	6.09933	1.36931e-08	6.63197e-08
MECP2	5.23838	1.1477	2.1893	5.89673	2.28354e-18	4.46438e-17
ZWINT	41.7247	13.5284	1.62428	6.01951	2.13262e-11	1.57e-10
ANKRD52	11.2538	1.5245	2.88206	5.78014	7.45112e-28	5.91791e-26
EFNB2	19.8161	5.61085	1.81962	5.97101	1.04993e-13	1.04487e-12
USF2	19.9637	7.98019	1.32243	6.10424	2.82636e-08	1.30642e-07
CD2AP	14.6911	5.17111	1.50584	6.05129	3.79121e-10	2.31537e-09
RBM19	16.8488	3.58578	2.23116	5.8785	7.15728e-19	1.49102e-17
ZSCAN29	14.8983	4.26629	1.80334	5.96979	1.5162e-13	1.47339e-12
PLK1	20.7637	5.78396	1.84315	5.9604	5.46e-14	5.73421e-13
MCM4	14.174	4.40633	1.68492	5.99886	3.92042e-12	3.19514e-11
HNRNPH2	43.0467	18.898	1.18728	6.14123	5.37826e-07	2.07542e-06
NOMO1	17.0517	3.90858	2.12418	5.89429	1.76377e-17	3.06388e-16
FHOD3	12.3655	2.23986	2.46345	5.83197	4.96934e-22	1.6857e-20
IGFBP7	51.0315	14.3222	1.83236	5.95782	7.95357e-14	8.11067e-13
NUDT3	9.94857	3.64864	1.4466	6.05774	1.84007e-09	1.01259e-08
UBE2O	15.3043	2.23241	2.77547	5.7791	3.61031e-26	2.14541e-24
TRIP10	24.6228	9.4489	1.38128	6.0715	8.31512e-09	4.14877e-08
ATP13A3	7.40505	1.91106	1.95326	5.92519	2.9779e-15	3.7439e-14
LARS1	4.75539	1.5634	1.60425	6.00948	3.25708e-11	2.35068e-10
DCDC2	19.6136	7.37259	1.4111	6.06282	4.11761e-09	2.14922e-08
TLE1	18.6697	4.65058	2.00429	5.91408	5.89292e-16	8.23613e-15
SEC16A	9.83925	1.71124	2.52205	5.81719	8.27389e-23	3.1278e-21
MLLT6	7.20405	1.2979	2.47123	5.82035	4.81399e-22	1.63973e-20
MYO1B	10.2593	3.22305	1.66977	5.98736	6.07597e-12	4.80263e-11
TSPYL1	10.7605	3.63494	1.56514	6.01475	8.50753e-11	5.78167e-10
SND1	15.079	2.47895	2.60317	5.79921	7.20416e-24	3.16523e-22
TMPO-AS1	29.1338	11.6458	1.32242	6.0839	2.88744e-08	1.33279e-07
GPI	9.12526	2.43351	1.90598	5.92543	1.01345e-14	1.18739e-13
RAB3GAP1	14.7529	3.51752	2.06738	5.89044	1.13453e-16	1.75821e-15
WDFY3	5.67671	0.942953	2.58825	5.79633	1.58676e-23	6.65313e-22
AKAP17A	23.9454	3.27404	2.86866	5.75605	2.33973e-27	1.70275e-25
ATXN2	5.87143	2.23716	1.39154	6.0531	6.02559e-09	3.06569e-08
TAOK3	9.22079	2.87551	1.68039	5.97434	5.33365e-12	4.26073e-11
AHSA1	32.9869	11.4466	1.52639	6.01495	2.52953e-10	1.58527e-09
TSR1	20.2235	5.18297	1.96329	5.90748	1.87498e-15	2.43703e-14
RPN2	35.9679	11.4205	1.65441	5.98098	1.09428e-11	8.35759e-11
STOML2	53.7726	23.6595	1.18406	6.11673	5.65401e-07	2.17421e-06
MESD	12.9804	4.93391	1.39503	6.04691	5.87705e-09	3.00027e-08
ALDH7A1	5.40187	2.01024	1.42557	6.03806	2.84625e-09	1.51923e-08
MPP5	11.0174	4.98288	1.14436	6.11927	1.34458e-06	4.91751e-06
NOL8	11.9693	3.6636	1.7073	5.95716	2.83996e-12	2.3743e-11
ZNF185	20.0384	3.82193	2.38907	5.81347	6.72464e-21	1.86082e-19
PCBP1-AS1	3.15062	1.08309	1.53988	6.00089	1.8845e-10	1.20137e-09
USP48	10.1169	3.93102	1.3633	6.04583	1.24855e-08	6.08796e-08
AHCTF1	10.0303	3.62145	1.46917	6.01525	1.0345e-09	5.9094e-09
ARCN1	23.0022	10.546	1.12471	6.12054	1.98095e-06	7.03014e-06
ZNF146	23.1742	9.11081	1.34638	6.05086	1.7571e-08	8.40638e-08
MED15	9.26164	2.36729	1.96712	5.89098	2.47681e-15	3.15474e-14
STIM1	13.4272	2.33228	2.52385	5.78029	1.21221e-22	4.46005e-21
BICD1	7.43984	1.66884	2.15534	5.84644	1.18214e-17	2.10442e-16
AC026464.4	74.5607	20.8417	1.83813	5.91497	7.22211e-14	7.42434e-13
FARSA	39.3327	7.46545	2.39609	5.80171	6.65681e-21	1.84514e-19
ALMS1	6.47783	1.52012	2.0903	5.85957	6.91895e-17	1.10223e-15
CDC5L	15.3398	6.47596	1.24369	6.07704	1.75331e-07	7.243e-07
MIB1	9.50778	1.98674	2.25751	5.82144	3.83747e-19	8.23312e-18
ITGAV	11.6048	4.32736	1.42263	6.01803	3.3988e-09	1.8002e-08
OCIAD2	38.4179	18.8497	1.02691	6.14312	1.34854e-05	4.2249e-05
AC009133.1	23.6176	5.04418	2.22601	5.8274	1.349e-18	2.71774e-17
DPP9	11.4184	5.41108	1.07703	6.12077	5.71238e-06	1.90413e-05
PRR12	12.5824	1.82232	2.78568	5.73033	4.0649e-26	2.38128e-24
SERPINE2	10.6115	4.19261	1.33922	6.03727	2.15798e-08	1.01624e-07
SCAF4	15.9021	3.81399	2.05885	5.8555	2.16541e-16	3.20543e-15
SPECC1L	12.7392	2.92254	2.12292	5.84234	2.39435e-17	4.07359e-16
NUCB1-AS1	219.508	60.2772	1.86376	5.89843	4.41685e-14	4.71664e-13
KIF1B	5.27445	1.3739	1.93984	5.87585	4.54013e-15	5.58473e-14
IARS2	22.9027	8.86872	1.36822	6.02336	1.2627e-08	6.15334e-08
ANXA11	11.1245	3.07884	1.85245	5.89575	7.21068e-14	7.41721e-13
HDAC7	9.53896	1.90792	2.32056	5.79916	6.74363e-20	1.62398e-18
DNAJC11	18.5635	4.98311	1.89648	5.88028	1.95551e-14	2.19166e-13
MED13L	2.87135	0.626672	2.19481	5.81742	3.53075e-18	6.71981e-17
ANKLE2	5.40395	1.09742	2.29865	5.7978	1.32756e-19	3.06303e-18
TSR2	23.1498	10.1589	1.18785	6.0737	6.32275e-07	2.40783e-06
ITGA6-AS1	87.6123	25.9723	1.7534	5.91408	9.84526e-13	8.66971e-12
C3	11.3325	1.84518	2.61698	5.73887	8.79477e-24	3.82341e-22
RBM28	5.9255	1.74914	1.75952	5.90724	8.27107e-13	7.31859e-12
PRMT1	19.5308	5.14353	1.92402	5.86332	8.34111e-15	9.9062e-14
CYFIP1	8.96152	2.04095	2.13341	5.81339	2.0141e-17	3.45873e-16
KIF23	14.1918	4.77282	1.57151	5.94468	1.04515e-10	7.01009e-10
AC026954.2	36.2992	12.6361	1.52179	5.95819	3.83134e-10	2.33815e-09
CCDC93	11.5716	2.64905	2.12596	5.81489	2.96386e-17	4.94576e-16
RTF2	22.9695	7.83328	1.55141	5.9501	1.62495e-10	1.05436e-09
SEC61A1	20.1132	5.31646	1.91871	5.85912	9.23304e-15	1.08794e-13
DNAJC13	9.6911	2.51587	1.94468	5.85331	4.84476e-15	5.94176e-14
TENM3	7.77063	1.1462	2.75931	5.70704	1.14197e-25	6.24683e-24
ZNF395	16.0684	3.10964	2.36807	5.7691	2.71078e-20	6.89594e-19
ECPAS	11.0457	3.05002	1.85575	5.87354	5.89722e-14	6.17769e-13
PLEKHM2	22.4918	4.42211	2.34527	5.76772	4.86236e-20	1.19711e-18
OSBP	18.1532	4.79466	1.91983	5.85345	1.13153e-14	1.31733e-13
RASSF8	12.2038	4.72653	1.36797	5.99671	1.24933e-08	6.08999e-08
PITPNM3	8.71342	0.660492	3.71769	5.5984	1.31734e-38	6.80078e-36
CCDC137	38.9204	14.5207	1.42188	5.98096	3.74118e-09	1.97206e-08
NFIX	14.7542	3.72215	1.98596	5.83882	1.74826e-15	2.2795e-14
ATRN	10.6009	2.05915	2.36273	5.76461	3.04945e-20	7.67941e-19
KPNA4	9.90845	4.52993	1.12879	6.07158	2.27524e-06	7.99793e-06
ASAP1	11.2106	2.73524	2.03412	5.82847	4.36927e-16	6.2332e-15
NCAPD3	8.44453	1.92747	2.13021	5.80316	2.80134e-17	4.69828e-16
ATP5F1A	8.49253	2.84706	1.57608	5.93265	9.46108e-11	6.39252e-10
ADCY3	15.2916	2.2178	2.78362	5.69268	5.24569e-26	2.99857e-24
BRD9	9.70118	1.71839	2.4956	5.73642	4.99594e-22	1.69125e-20
BOP1	24.1178	3.18252	2.91972	5.67442	9.54184e-28	7.36594e-26
PCF11	9.27466	2.53432	1.87083	5.85374	3.91338e-14	4.22543e-13
MTHFD1	7.55997	2.19207	1.78529	5.87395	4.95093e-13	4.49639e-12
CARD10	16.0397	1.95219	3.03612	5.65442	2.90983e-29	2.74688e-27
BHLHE40	26.2492	5.13674	2.35201	5.75558	4.8889e-20	1.20186e-18
SVIL	7.3347	1.44071	2.34662	5.75104	5.50273e-20	1.33684e-18
PARP4	15.2156	4.33727	1.80987	5.86258	2.56916e-13	2.42667e-12
SMPD4	12.4675	2.74757	2.18079	5.78215	5.98897e-18	1.10299e-16
TMX4	14.0228	4.75306	1.56021	5.92603	1.53856e-10	1.00383e-09
LIMA1	14.5011	4.72445	1.61727	5.90535	3.68349e-11	2.63997e-10
MICALL1	15.3491	2.97091	2.36781	5.74174	2.71329e-20	6.89594e-19
KIAA1549L	6.74843	1.20526	2.48369	5.71632	1.18257e-21	3.75695e-20
FARP1	2.51874	0.775069	1.69957	5.87865	5.23334e-12	4.19073e-11
ARHGAP23	11.2944	1.33569	3.07749	5.63283	1.18706e-29	1.19575e-27
ASXL1	6.67293	1.23204	2.43582	5.72438	3.31521e-21	9.65335e-20
MAPKAP1	13.5379	4.47629	1.59596	5.90547	7.0442e-11	4.85483e-10
GON4L	7.59711	1.34357	2.49784	5.70841	5.2637e-22	1.77462e-20
SMAD2	2.49587	0.858617	1.53883	5.91535	2.381e-10	1.5036e-09
FSTL3	29.9752	6.71725	2.15668	5.77031	1.57839e-17	2.76219e-16
DAZAP1	9.88095	4.02158	1.29641	5.98556	7.5202e-08	3.29096e-07
SENP6	7.9631	2.29571	1.79357	5.84995	4.19755e-13	3.8581e-12
SERPINE1	28.8069	7.32782	1.97399	5.80849	2.53491e-15	3.22128e-14
NOP14-AS1	11.1374	3.54812	1.64958	5.8859	1.57949e-11	1.18122e-10
QSOX1	9.76394	1.74522	2.48253	5.70535	1.01468e-21	3.2612e-20
PDZD8	9.19122	3.82213	1.26541	5.9896	1.3194e-07	5.55607e-07
INF2	6.64639	1.31728	2.33366	5.73116	7.92346e-20	1.88882e-18
FOSL2	12.6459	2.2911	2.46306	5.70861	1.71404e-21	5.3026e-20
CCNB1	37.2258	16.9739	1.13259	6.03217	2.00679e-06	7.11267e-06
RABGAP1	11.83	3.25086	1.86268	5.82806	7.15441e-14	7.3777e-13
SH3KBP1	15.6777	4.68948	1.74044	5.85737	1.5579e-12	1.34044e-11
MTR	7.3016	1.9874	1.87644	5.81929	4.73005e-14	5.02187e-13
PKP4	9.46062	2.41339	1.9699	5.79824	3.48578e-15	4.34932e-14
RBM26	8.87982	3.11166	1.51223	5.90599	5.67898e-10	3.37592e-09
DHRS2	11.9412	2.22389	2.42333	5.70412	7.83744e-21	2.15432e-19
CAPG	37.1565	8.78646	2.07918	5.76928	1.92624e-16	2.88238e-15
STARD7	20.3628	5.01483	2.02064	5.78162	8.37605e-16	1.14452e-14
ADCY9	8.43656	1.34896	2.64305	5.66291	8.78424e-24	3.82341e-22
SETD1A	14.0517	2.66157	2.39896	5.70268	1.46339e-20	3.86804e-19
DNAJC2	13.3518	5.02516	1.40923	5.92963	5.74683e-09	2.94198e-08
ALDH18A1	23.7278	5.15624	2.20097	5.7335	5.6532e-18	1.04581e-16
ATN1	17.4341	3.96077	2.13691	5.74618	2.9331e-17	4.89937e-16
MYO1E	9.82624	2.37797	2.04585	5.76497	3.89917e-16	5.59152e-15
CELF1	8.50061	2.27587	1.90023	5.79129	2.74919e-14	3.02778e-13
EXOC7	8.78296	1.73093	2.34178	5.70145	9.10974e-20	2.15915e-18
GPC1	13.6229	2.83675	2.26243	5.71606	9.17112e-19	1.88911e-17
ADNP	10.4749	2.90832	1.8478	5.80342	1.19167e-13	1.176e-12
SNX9	19.0867	5.01543	1.92717	5.78519	1.4318e-14	1.64146e-13
CAPZB	4.63518	1.85717	1.31901	5.93955	4.90648e-08	2.20019e-07
PHACTR4	12.0957	3.7627	1.6839	5.83781	9.06984e-12	7.00158e-11
GNL1	10.2364	2.02523	2.33618	5.69674	1.16226e-19	2.70049e-18
FKBP4	17.0753	6.07904	1.48938	5.88414	1.00318e-09	5.7464e-09
EIF2S1	16.0378	7.69304	1.05948	6.01754	9.69655e-06	3.0972e-05
HIRIP3	24.764	10.858	1.18905	5.97455	7.98365e-07	2.99138e-06
BCR	7.20612	0.927174	2.956	5.5965	1.02455e-27	7.8359e-26
SLMAP	5.76358	2.21751	1.37748	5.91635	1.48713e-08	7.17714e-08
FLOT1	27.6796	8.4367	1.7133	5.82468	3.80811e-12	3.11357e-11
AL121748.1	112.881	25.2403	2.15981	5.72448	2.31576e-17	3.94395e-16
ARF1	26.7648	8.5255	1.64975	5.83517	2.01802e-11	1.49028e-10
OGA	12.1175	3.28237	1.88336	5.77802	4.64798e-14	4.94746e-13
UTP23	16.7459	6.53116	1.35786	5.91648	1.93986e-08	9.18762e-08
PRDM2	8.00796	1.97609	2.01774	5.74235	1.52222e-15	2.00375e-14
PALM	17.8076	3.02669	2.555	5.64218	1.89335e-22	6.81441e-21
AC068631.2	174.593	84.4084	1.04817	6.01003	1.17949e-05	3.72208e-05
UTP3	43.3024	18.7542	1.20678	5.95745	5.88084e-07	2.25357e-06
LPCAT1	13.509	3.31656	2.02511	5.74077	1.05818e-15	1.43054e-14
SYMPK	8.27256	1.50572	2.45633	5.65261	3.40374e-21	9.88222e-20
AMFR	15.0533	4.03065	1.90004	5.75685	2.98469e-14	3.27187e-13
SRP68	11.5632	4.12333	1.48704	5.86182	1.20975e-09	6.86301e-09
UBE2S	31.0047	10.5838	1.54996	5.84441	2.5674e-10	1.60657e-09
SPECC1L-ADORA2A	13.9881	3.33717	2.0664	5.72043	3.7246e-16	5.35512e-15
SBF1	9.18136	1.23502	2.89194	5.58146	5.83402e-27	4.03256e-25
INTS1	9.5533	0.909236	3.38998	5.5247	3.05092e-33	5.36183e-31
ABCC3	8.98989	1.21408	2.88621	5.57633	1.61466e-26	1.04196e-24
PODXL2	39.7415	9.36709	2.08385	5.71095	2.16488e-16	3.20543e-15
TALDO1	29.6159	14.1305	1.06718	5.98048	8.85396e-06	2.84622e-05
CSTF3	19.0768	8.1503	1.22642	5.92811	3.92434e-07	1.53299e-06
MTCH1	27.5411	6.72879	2.03209	5.71598	1.11017e-15	1.4947e-14
GPAT4	10.8444	2.08074	2.38031	5.64818	4.47286e-20	1.10948e-18
UBA1	13.3748	2.87421	2.217	5.67839	4.34969e-18	8.17484e-17
AURKAIP1	51.3775	18.4754	1.47491	5.84777	1.87928e-09	1.03279e-08
CDC42SE1	20.4945	6.23805	1.71527	5.78363	5.49171e-12	4.38064e-11
INPPL1	13.0437	2.39551	2.44338	5.63131	8.35889e-21	2.29003e-19
EDC4	13.9656	2.51103	2.47393	5.62614	2.86169e-21	8.45707e-20
NFAT5	5.22828	1.83309	1.51141	5.83754	6.34939e-10	3.74347e-09
USP22	12.653	2.87626	2.13602	5.6885	6.22594e-17	9.96633e-16
CEBPZ	24.416	10.536	1.21203	5.92686	4.94749e-07	1.91636e-06
CNPY3	49.8831	9.3534	2.41347	5.63646	2.08645e-20	5.40254e-19
AL354864.1	159.089	26.7655	2.56966	5.6105	1.70936e-22	6.20629e-21
PSEN1	8.58597	3.97461	1.11076	5.95411	3.55003e-06	1.2185e-05
LEO1	32.216	13.501	1.25422	5.90766	2.38868e-07	9.69083e-07
MT-TQ	1186.18	304.378	1.96136	5.71958	6.5946e-15	7.94623e-14
SGPL1	11.3263	3.5047	1.69152	5.77784	9.70383e-12	7.45615e-11
UNC45A	11.3444	1.67437	2.75825	5.57015	6.24501e-25	3.10746e-23
POLRMT	16.8103	2.76405	2.6027	5.59339	8.93852e-23	3.36365e-21
PTBP1	12.358	4.47994	1.46327	5.8393	2.44798e-09	1.31729e-08
ZSWIM9	22.6044	3.24849	2.79666	5.56473	1.57286e-25	8.43627e-24
SRPK2	13.3617	4.2729	1.64406	5.79006	2.78477e-11	2.02752e-10
SQLE	19.7585	6.57434	1.58685	5.80518	1.13483e-10	7.59618e-10
PTGFRN	13.0573	1.79923	2.85719	5.55042	5.03141e-26	2.88608e-24
TMCO3	8.16067	1.83527	2.15147	5.66757	3.66067e-17	6.04138e-16
CHD9	5.13305	0.9542	2.4259	5.61644	1.59441e-20	4.19421e-19
PNPLA6	11.8302	1.8762	2.65471	5.57939	1.86604e-23	7.7846e-22
TNRC6B	4.23622	1.25557	1.75359	5.75635	1.86176e-12	1.58434e-11
LPP	3.31764	1.05232	1.65582	5.78108	2.61239e-11	1.90705e-10
CDC42BPA	6.00296	1.5279	1.97308	5.69913	5.66808e-15	6.87494e-14
BRMS1	33.5607	10.3381	1.69801	5.7643	8.40329e-12	6.50222e-11
HOMER2	5.74542	2.0548	1.48278	5.82192	1.48661e-09	8.29691e-09
GGNBP2	8.69362	2.95033	1.55839	5.80099	2.66594e-10	1.66634e-09
MYADM	19.6304	6.81566	1.5255	5.81	4.87576e-10	2.93113e-09
MAPKAPK2	19.8552	3.69518	2.42424	5.60469	1.38837e-20	3.68151e-19
COPB1	16.4824	6.50218	1.34138	5.85719	3.67228e-08	1.66848e-07
STRN	5.85515	1.91078	1.61481	5.77988	7.51066e-11	5.15052e-10
FAM168B	15.4604	4.3767	1.81975	5.72834	3.46664e-13	3.2246e-12
ZHX3	7.23063	1.55415	2.21669	5.64271	6.83202e-18	1.24713e-16
POLR2B	14.2637	6.35598	1.16571	5.91233	1.52182e-06	5.50723e-06
FAF2	14.1842	4.7962	1.56362	5.79359	2.53903e-10	1.59063e-09
H1-10-AS1	24.5694	4.95892	2.30735	5.62557	4.2272e-19	8.98756e-18
XIST	3.3257	1.50811	1.14049	5.92061	2.35429e-06	8.24874e-06
FDPS	22.5075	8.41204	1.41927	5.82814	6.83754e-09	3.45749e-08
CEP170B	11.6049	1.35921	3.09118	5.50275	5.32724e-29	4.86221e-27
TNNT1	39.4917	13.3046	1.56892	5.78616	2.19871e-10	1.39381e-09
FBXO11	10.7575	5.25222	1.03397	5.95066	1.74225e-05	5.35778e-05
REST	8.89486	3.51169	1.34025	5.85154	3.60376e-08	1.6387e-07
FBXW7	7.62208	1.95598	1.96125	5.68972	8.8939e-15	1.05023e-13
ANAPC15	28.9068	12.3382	1.2278	5.88036	4.40421e-07	1.71215e-06
BECN1	12.9932	4.84186	1.42352	5.8209	6.64493e-09	3.36112e-08
NBR1	9.91534	2.55499	1.9553	5.68499	9.95611e-15	1.16898e-13
ANKRD40	17.2508	7.27187	1.24577	5.87467	2.69676e-07	1.08554e-06
PPP1R12C	10.6803	1.7924	2.5732	5.56783	3.02481e-22	1.05421e-20
PTGIS	14.962	3.73679	2.00035	5.67507	3.77043e-15	4.67623e-14
GTF2I	7.37313	2.31887	1.66807	5.75394	1.81649e-11	1.34809e-10
MYO9A	4.08435	0.921335	2.14707	5.63826	7.09719e-17	1.12953e-15
TRAP1	16.0127	4.63199	1.78863	5.71771	1.08583e-12	9.50601e-12
DDX39A	21.4955	7.13071	1.59119	5.76809	1.21671e-10	8.09507e-10
NCOA3	9.86029	2.31584	2.08891	5.65016	3.24621e-16	4.70003e-15
PACSIN2	18.2084	4.37317	2.05671	5.65691	7.15325e-16	9.83944e-15
TBC1D2	23.0731	3.21471	2.84122	5.52217	8.88927e-26	4.97799e-24
HKDC1	19.5713	3.15542	2.63095	5.54652	4.55187e-23	1.78615e-21
STAT6	11.325	2.62566	2.10755	5.64019	1.83484e-16	2.75309e-15
UTP20	8.24025	1.80067	2.19285	5.62304	1.61763e-17	2.82188e-16
PCNX1	4.94464	1.46265	1.75642	5.7195	2.18726e-12	1.84543e-11
AC013394.1	17.4587	4.79216	1.86424	5.6936	1.50307e-13	1.46235e-12
RAB11FIP3	13.1461	1.75166	2.90548	5.50741	1.26249e-26	8.2436e-25
RAB5C	29.9564	13.4914	1.15038	5.89332	2.20047e-06	7.75091e-06
CNDP2	6.99118	1.9935	1.80932	5.70662	5.36439e-13	4.85322e-12
TNPO1	6.9007	3.34692	1.04352	5.92933	1.58068e-05	4.90382e-05
PDLIM7	18.7542	4.79789	1.96568	5.67051	1.09673e-14	1.27822e-13
H4C2	188.698	86.995	1.11665	5.90451	3.63309e-06	1.24417e-05
SFRP1	17.4624	6.51499	1.42181	5.80929	7.05071e-09	3.55223e-08
DOCK1	10.1087	1.92066	2.39437	5.57936	7.6145e-20	1.82043e-18
SFSWAP	8.10251	2.35258	1.78323	5.70681	1.10276e-12	9.64406e-12
CCDC85C	4.67113	1.57502	1.56768	5.76224	2.07694e-10	1.32073e-09
POLR2E	16.9005	4.86185	1.79658	5.70357	8.12938e-13	7.20093e-12
ADAMTS9	7.70649	1.60859	2.25889	5.60413	3.39252e-18	6.48662e-17
NAA50	12.7843	6.31201	1.01783	5.93218	2.4571e-05	7.3789e-05
ZBTB38	5.77865	1.22165	2.24053	5.60763	5.38159e-18	1.00004e-16
PRPF3	15.1555	4.66328	1.6996	5.72148	9.39665e-12	7.23359e-11
RNF26	29.4506	4.70897	2.64288	5.53232	3.67757e-23	1.47819e-21
EI24	23.4778	8.35966	1.48912	5.77783	1.47529e-09	8.2365e-09
SLC16A3	9.12198	1.69143	2.42949	5.56705	2.02931e-20	5.26283e-19
SF3A2	29.3767	10.4601	1.48912	5.77783	1.47529e-09	8.2365e-09
KMT2B	7.83491	1.26328	2.63083	5.53417	6.91933e-23	2.62776e-21
LRRC8A	15.7345	2.30444	2.76931	5.51365	7.6754e-25	3.76433e-23
AC034102.2	166.905	83.1017	1.00571	5.92422	3.20708e-05	9.36888e-05
KMT5A	17.8436	5.34502	1.73828	5.70559	3.69204e-12	3.02993e-11
MBTPS1	7.94399	1.84366	2.10607	5.622	2.22339e-16	3.28536e-15
TUBG1	33.8939	15.8238	1.09851	5.89232	5.20907e-06	1.74339e-05
AC046185.1	38.3537	15.3701	1.31868	5.82167	7.51083e-08	3.28773e-07
PPP4R3B	9.93265	4.04749	1.29461	5.82905	1.18689e-07	5.04177e-07
CSNK1D	7.3723	1.40855	2.38634	5.56215	8.74465e-20	2.0756e-18
SPINT2	15.9827	5.54423	1.52676	5.755	6.84787e-10	4.01871e-09
SEC13	15.1064	6.61169	1.19159	5.85544	9.54315e-07	3.53482e-06
KIF3A	11.8473	5.16921	1.19606	5.854	8.15067e-07	3.05119e-06
CDYL	17.815	6.32468	1.49336	5.76432	1.36451e-09	7.67506e-09
FNBP1	12.314	2.81991	2.12533	5.61183	1.23355e-16	1.89918e-15
MTOR	6.65361	0.986911	2.75101	5.49748	1.58591e-24	7.59397e-23
ELOA	15.0117	4.65755	1.68761	5.70598	1.57091e-11	1.17587e-10
STAT1	8.2833	3.9339	1.07383	5.88836	9.11433e-06	2.92707e-05
UBAP1	29.1947	10.9253	1.41742	5.77986	8.45259e-09	4.21354e-08
MAP2K2	15.4109	4.14897	1.89211	5.65	9.6784e-14	9.66669e-13
RANBP3	10.8238	3.38737	1.67515	5.70293	1.92992e-11	1.42842e-10
DONSON	22.9517	6.14777	1.89945	5.64831	6.87942e-14	7.11199e-13
ATP2C1	9.46927	3.57167	1.40604	5.77697	1.24131e-08	6.06339e-08
G6PD	22.4717	6.357	1.82074	5.66678	4.49934e-13	4.10205e-12
HRAS	42.6804	9.54821	2.15897	5.5862	7.17816e-17	1.14022e-15
AL035078.4	61.8175	26.4711	1.22309	5.82671	5.82939e-07	2.23437e-06
AP000812.5	20.9502	7.67724	1.44765	5.75864	4.21203e-09	2.19573e-08
CDK2AP1	13.3133	5.3903	1.30388	5.80141	1.03488e-07	4.43714e-07
CWC25	21.5987	5.42481	1.99218	5.6212	4.8564e-15	5.95162e-14
KIF18B	17.0106	2.895	2.55297	5.51507	7.24229e-22	2.38332e-20
CPLANE1	3.75792	1.05217	1.83561	5.65695	4.06738e-13	3.74752e-12
PURA	6.40938	2.35753	1.44226	5.76019	5.22471e-09	2.69473e-08
EXOSC10	13.3358	4.02566	1.72713	5.67715	5.31977e-12	4.25169e-11
CDC20	39.7091	13.5195	1.5537	5.72262	4.07595e-10	2.47576e-09
CANT1	18.0675	4.55748	1.98598	5.61625	6.15102e-15	7.42799e-14
NME1	23.2944	9.38414	1.31112	5.78662	8.36207e-08	3.64393e-07
DNAJC5	14.8887	2.43214	2.61198	5.49295	2.00939e-22	7.1851e-21
PINK1-AS	17.9046	5.80005	1.62541	5.69703	7.23383e-11	4.97929e-10
YBX3	9.18756	3.43627	1.4182	5.74826	1.01888e-08	5.04857e-08
ABHD2	7.8671	1.48761	2.40121	5.52153	7.78774e-20	1.85915e-18
ITPRIPL2	10.646	3.59688	1.56474	5.70695	2.8847e-10	1.78819e-09
UBE2G2	11.0085	5.15812	1.09327	5.85052	6.65613e-06	2.1826e-05
AL136295.1	28.7816	12.4596	1.20739	5.80654	8.64427e-07	3.22865e-06
URI1	14.4753	4.32583	1.74165	5.65446	5.02967e-12	4.0335e-11
CIC	8.30647	1.32235	2.64911	5.47434	5.19051e-23	2.00344e-21
KIF3C	12.3202	2.51187	2.2927	5.53478	1.96132e-18	3.87572e-17
RPL7L1	10.0962	3.24275	1.63772	5.68107	5.76849e-11	4.0277e-10
FDFT1	15.1744	6.50546	1.22141	5.80205	6.22183e-07	2.37214e-06
TSPAN14	4.38913	1.20044	1.86935	5.61718	2.14442e-13	2.05011e-12
TUBGCP2	10.201	1.91724	2.40996	5.5071	6.82306e-20	1.64071e-18
DKK3	6.56608	1.73138	1.92204	5.60502	4.22327e-14	4.51576e-13
KIFC3	8.17888	1.26187	2.69424	5.46103	1.82841e-23	7.64693e-22
TRIM25	8.2641	1.58797	2.37806	5.51274	1.99579e-19	4.49189e-18
NOSIP	17.5379	7.20731	1.2824	5.77645	1.84129e-07	7.59315e-07
ASAP2	10.8195	2.62531	2.04188	5.57856	2.05986e-15	2.65436e-14
RBM5	7.58108	2.21168	1.77633	5.63947	1.85239e-12	1.57902e-11
VAV2	13.8186	2.63591	2.38861	5.51086	1.1716e-19	2.71837e-18
EPS8L2	13.7411	2.55523	2.42528	5.49793	5.19254e-20	1.26707e-18
TRMT112	71.0662	18.9218	1.90806	5.60176	6.77738e-14	7.01958e-13
GCC2	6.17869	2.12385	1.53989	5.69457	6.04833e-10	3.58259e-09
SUN2	12.047	2.10444	2.51535	5.48265	2.95576e-21	8.68847e-20
VHL	15.9863	5.33743	1.58185	5.68312	2.23016e-10	1.41088e-09
FRYL	4.30349	0.703258	2.61141	5.46719	2.91711e-22	1.01883e-20
TAX1BP1	8.5295	3.8331	1.15348	5.81134	2.40966e-06	8.4231e-06
IGSF3	10.5174	1.75607	2.58042	5.46556	7.2978e-22	2.39206e-20
PSPC1	16.157	4.89249	1.72263	5.63991	8.62005e-12	6.66682e-11
CES2	14.5664	3.38027	2.10616	5.55207	4.36142e-16	6.22737e-15
CAB39	14.5121	7.04334	1.04252	5.8424	1.77407e-05	5.43843e-05
PRR14L	6.59061	1.20301	2.45203	5.48679	2.23947e-20	5.7716e-19
CRYBG3	7.08885	3.46058	1.03413	5.84531	2.02415e-05	6.15365e-05
AC006460.1	13.5049	6.42071	1.07225	5.83218	1.1107e-05	3.52523e-05
OTUD7B	6.33713	1.53116	2.04798	5.55778	1.93082e-15	2.50174e-14
KIF20B	11.3099	3.00594	1.91063	5.58818	7.58984e-14	7.78784e-13
PACSIN3	28.1249	4.15723	2.75592	5.43236	4.79095e-24	2.17436e-22
CPSF2	5.7129	2.11923	1.43003	5.71275	8.04546e-09	4.02638e-08
AAK1	3.11895	0.753594	2.04798	5.55778	1.93082e-15	2.50174e-14
MORC2	7.16318	1.31333	2.44564	5.48134	2.9622e-20	7.4825e-19
BAG6	14.5921	2.82057	2.36951	5.49472	2.3209e-19	5.16729e-18
EXTL3	5.9393	1.03829	2.51425	5.46975	5.21167e-21	1.47933e-19
CD99	15.9498	4.5565	1.80657	5.61268	1.01752e-12	8.94597e-12
YME1L1	10.5152	3.99314	1.39625	5.71615	1.67194e-08	8.01989e-08
MYH14	7.42013	0.508472	3.86191	5.30896	1.93185e-37	6.79024e-35
CTNNB1	6.56006	1.65766	1.98341	5.56525	1.05254e-14	1.2297e-13
DDOST	28.2232	9.10639	1.63111	5.64397	8.02184e-11	5.47154e-10
APC	6.17326	1.61118	1.93681	5.5691	3.65911e-14	3.96904e-13
SLU7	16.103	6.05015	1.41164	5.70509	1.31883e-08	6.40985e-08
PHF14	5.4682	1.67809	1.70336	5.62522	1.64788e-11	1.22958e-10
PRPF38A	13.6106	6.68563	1.02519	5.82249	2.56142e-05	7.6463e-05
KDM5A	6.35555	1.21763	2.38229	5.47261	2.70586e-19	5.93635e-18
FAM32A	39.7975	14.4466	1.46126	5.68414	4.26695e-09	2.22086e-08
TGFB1	23.5306	6.98248	1.75179	5.60644	4.58571e-12	3.70264e-11
MTIF2	22.6589	11.0975	1.02943	5.82101	2.24556e-05	6.76946e-05
AP3B1	14.0226	3.17129	2.14326	5.51818	2.15153e-16	3.1906e-15
GARS1	4.40234	1.26196	1.80162	5.5942	1.2962e-12	1.12406e-11
AC004922.1	28.2628	9.93379	1.50776	5.67096	1.46927e-09	8.20841e-09
IARS1	10.3298	2.49983	2.04568	5.53853	2.39653e-15	3.05484e-14
MTA1	10.9254	2.67175	2.03061	5.53512	4.60048e-15	5.65475e-14
HTT	3.84454	0.367163	3.38458	5.32985	9.29536e-32	1.29041e-29
FAM20C	15.0587	2.26616	2.73004	5.40953	1.37832e-23	5.83841e-22
SCYL1	17.6932	4.1664	2.08503	5.51687	1.14816e-15	1.53958e-14
UBE2Q2	19.7813	9.45996	1.06379	5.79598	1.3319e-05	4.1767e-05
CDC6	14.2652	4.56183	1.64397	5.62076	5.95415e-11	4.14857e-10
STK11	8.59859	1.39986	2.61678	5.41999	4.68593e-22	1.60272e-20
CREB3L3	28.6111	8.98314	1.67042	5.61386	3.77117e-11	2.69695e-10
COLGALT1	15.6372	4.50053	1.79583	5.58234	2.04195e-12	1.72901e-11
MYLK	3.41779	0.362667	3.23301	5.33887	7.28793e-30	7.47805e-28
HABP4	18.5328	5.22617	1.82525	5.57522	7.64774e-13	6.79251e-12
DVL1	19.4276	3.40422	2.51083	5.43035	6.61953e-21	1.83789e-19
ZFC3H1	7.99595	2.16003	1.88714	5.55392	1.73407e-13	1.67688e-12
NFKBIA	31.8085	15.1418	1.07043	5.78709	1.16805e-05	3.6867e-05
CEP152	9.23672	1.91525	2.26833	5.47353	7.10516e-18	1.29555e-16
CEP295NL	27.3352	9.65953	1.50001	5.65326	1.89754e-09	1.03902e-08
ZBTB7A	11.1896	2.99009	1.90281	5.55029	1.21423e-13	1.19613e-12
BRWD1	3.81014	0.845673	2.17027	5.49268	1.07645e-16	1.67922e-15
GMPS	8.60443	3.94521	1.12451	5.76879	4.18744e-06	1.42309e-05
AC069288.1	13.2382	3.22822	2.03466	5.52088	2.98496e-15	3.74993e-14
DCAF6	11.9051	4.71522	1.33557	5.69474	7.64735e-08	3.34394e-07
PLEKHA6	7.7748	1.43703	2.43395	5.43665	9.16744e-20	2.16661e-18
ADCY6	8.92669	1.15234	2.95086	5.35882	4.26286e-26	2.48843e-24
CEP290	2.98729	0.609112	2.29249	5.46221	3.41738e-18	6.52661e-17
DICER1	5.92062	1.32882	2.15422	5.48917	1.40044e-16	2.13425e-15
CYB5B	11.0289	4.30347	1.35709	5.68823	4.18836e-08	1.89048e-07
AC099811.2	62.6134	27.4628	1.18848	5.74103	1.27381e-06	4.67007e-06
TYMS	31.0093	15.375	1.01171	5.80081	3.25198e-05	9.48996e-05
STT3B	14.9967	7.03966	1.09061	5.77356	8.84621e-06	2.84429e-05
FAM193A	10.8004	1.74276	2.62955	5.40447	2.29113e-22	8.1222e-21
TRIM26	17.1518	3.11988	2.457	5.43267	5.18187e-20	1.26634e-18
KBTBD11-OT1	9.43846	2.36757	1.99395	5.52302	1.27168e-14	1.47013e-13
BRWD3	5.27424	1.48548	1.82701	5.5614	7.74927e-13	6.8716e-12
LARP4B	6.43661	1.67893	1.93762	5.52885	4.53958e-14	4.8352e-13
PDCD11	9.7405	1.49285	2.7037	5.38635	4.00397e-23	1.59004e-21
ZNF664	11.7869	4.75942	1.30774	5.69656	1.35047e-07	5.68259e-07
STK4	8.18321	2.33953	1.80544	5.55986	1.36401e-12	1.17852e-11
TULP4	6.08295	1.81976	1.74008	5.57598	8.23378e-12	6.38002e-11
AL138689.2	7.44091	2.08345	1.83547	5.55263	6.98452e-13	6.24712e-12
TAF3	15.2584	3.36592	2.1791	5.47059	8.31287e-17	1.31541e-15
PHLDB1	3.4255	0.537574	2.66961	5.38464	1.08688e-22	4.0349e-21
MYO1C	9.52917	1.72117	2.46713	5.41731	2.48926e-20	6.40539e-19
THRA	10.1424	1.72683	2.55224	5.40312	2.50631e-21	7.50078e-20
DYNLL2	10.9277	3.70486	1.55971	5.61652	6.16823e-10	3.64837e-09
SPIRE1	11.3877	3.11902	1.86725	5.53832	3.14373e-13	2.9358e-12
KIDINS220	4.84244	1.05388	2.19857	5.46672	5.95049e-17	9.59982e-16
AL022238.3	16.3017	8.13339	1.00269	5.79061	4.03048e-05	0.000115979
PBRM1	7.70507	2.3271	1.72634	5.57267	1.03047e-11	7.89584e-11
ARHGEF10	6.86079	1.74707	1.97225	5.51427	1.84655e-14	2.08083e-13
GPS1	12.0293	3.14903	1.93243	5.51642	6.55463e-14	6.80167e-13
TRAK2	9.85103	4.26382	1.2076	5.71467	9.83719e-07	3.6421e-06
JARID2	11.8578	2.94541	2.00807	5.49954	1.07931e-14	1.25919e-13
PALM2AKAP2	4.03688	0.984721	2.03419	5.49386	4.8124e-15	5.90646e-14
TLE5	14.0749	5.7419	1.29293	5.68086	1.74254e-07	7.2057e-07
STK39	19.9124	7.05215	1.49679	5.62042	2.26976e-09	1.22939e-08
NCOA6	6.6196	1.73108	1.93391	5.50923	5.76081e-14	6.03862e-13
UIMC1	15.4596	4.71278	1.71292	5.56244	1.44328e-11	1.08427e-10
REXO4	27.7679	9.00433	1.62388	5.58559	1.46455e-10	9.60096e-10
AL096870.2	24.2023	11.2477	1.10504	5.74175	7.27154e-06	2.37262e-05
FLOT2	21.6376	5.74998	1.91078	5.50764	1.07094e-13	1.06386e-12
NAB1	15.0095	6.94066	1.11226	5.73251	6.29455e-06	2.07972e-05
MTREX	11.5569	4.44185	1.37886	5.64785	3.42888e-08	1.56608e-07
SERPINB6	5.55652	1.57669	1.81624	5.52995	1.13428e-12	9.91449e-12
UBE3A	3.83582	1.71847	1.15791	5.71044	2.45942e-06	8.58979e-06
CAD	8.64707	1.22609	2.81565	5.33556	1.98309e-24	9.38701e-23
SOGA1	4.87527	0.573615	3.08424	5.30071	1.36439e-27	1.0199e-25
GSK3B	8.91637	2.09816	2.08599	5.46214	1.26943e-15	1.68985e-14
KIAA0232	8.5901	2.53969	1.75704	5.53757	6.56631e-12	5.15323e-11
PAM	8.25313	2.20353	1.904	5.50229	1.21105e-13	1.19371e-12
MTHFD1L	14.5404	2.96098	2.29431	5.42067	4.9064e-18	9.15861e-17
ZMYM4	9.19201	2.54942	1.84913	5.50821	6.51125e-13	5.84597e-12
TP53BP2	12.153	3.26015	1.89718	5.49692	2.23393e-13	2.13074e-12
CD81	9.87804	2.33548	2.07917	5.45661	1.44784e-15	1.91193e-14
GLYR1	13.4163	3.88371	1.78747	5.52311	3.14577e-12	2.60492e-11
ATXN2L	11.1652	3.97661	1.48865	5.6021	2.95649e-09	1.57553e-08
DHX8	6.96071	1.54023	2.17463	5.43696	1.09432e-16	1.70388e-15
SEC14L1	7.0165	1.8078	1.95533	5.48363	3.86324e-14	4.17402e-13
CDH2	8.4659	2.59182	1.70676	5.54332	2.09529e-11	1.5456e-10
STX10	40.4582	10.6693	1.92181	5.49124	1.06883e-13	1.0624e-12
UBE2M	41.6884	17.2488	1.27257	5.66664	3.28849e-07	1.30545e-06
PPME1	9.33262	2.61496	1.83443	5.50475	1.03884e-12	9.12367e-12
ZC3H14	3.44407	1.56814	1.13456	5.7044	4.33038e-06	1.47106e-05
GNA11	11.5065	1.73469	2.72736	5.3342	3.03696e-23	1.23269e-21
R3HDM1	9.15656	3.44407	1.41	5.61791	1.66125e-08	7.97091e-08
RIN2	8.74151	3.96685	1.13939	5.70279	3.6948e-06	1.26478e-05
SMARCB1	4.37604	1.81256	1.27101	5.66021	2.98015e-07	1.19264e-06
SCAF8	13.3232	3.59109	1.89032	5.49154	2.85442e-13	2.67774e-12
AC096536.2	125.771	42.3269	1.57033	5.5724	4.78134e-10	2.87961e-09
SHMT2	15.6738	2.32628	2.74986	5.32381	2.00051e-23	8.30364e-22
TFDP1	19.2239	5.55928	1.7889	5.50878	3.62283e-12	2.97609e-11
SEL1L	7.53419	2.23643	1.75127	5.5181	6.18373e-12	4.88081e-11
KIF22	16.6955	3.83182	2.12195	5.43364	6.54417e-16	9.07722e-15
PHF12	5.88649	1.7113	1.7813	5.51065	3.62283e-12	2.97609e-11
TLK2	8.21341	3.20464	1.35716	5.62671	5.38584e-08	2.40731e-07
KIAA0930	7.18376	1.43992	2.31708	5.39536	4.02709e-18	7.61185e-17
PLXND1	7.53104	1.45192	2.37314	5.38509	7.92871e-19	1.64551e-17
PIK3R1	6.70712	1.84725	1.85922	5.49183	4.62199e-13	4.20922e-12
PPP1R10	13.8359	3.45072	2.00219	5.45919	1.15225e-14	1.33862e-13
DOCK5	4.50148	0.957383	2.23168	5.41162	2.72693e-17	4.58279e-16
RRAS2	20.7262	8.8267	1.23094	5.65897	7.37553e-07	2.78946e-06
CCDC85B	74.3819	18.7547	1.98645	5.4556	2.23414e-14	2.48205e-13
ITGA5	9.70198	2.46118	1.97769	5.45755	3.32727e-14	3.62815e-13
ELF1	16.1292	5.77787	1.48031	5.58354	3.86313e-09	2.03305e-08
LRP10	10.0632	2.10413	2.2562	5.3998	2.1856e-17	3.7377e-16
PKD1	3.86477	0.487233	2.98479	5.28463	2.2753e-26	1.39732e-24
SESTD1	6.28056	2.54918	1.30024	5.63714	1.63384e-07	6.77828e-07
QARS1	15.2306	1.96697	2.9501	5.2891	1.28002e-25	6.9559e-24
KPNA1	8.42901	2.74733	1.61646	5.54593	1.88495e-10	1.20137e-09
SHROOM3	5.17968	0.899871	2.52308	5.35203	1.09338e-20	2.96108e-19
SEMA3C	11.7426	5.14526	1.18989	5.67223	1.62437e-06	5.84758e-06
RBM33	5.45459	1.36694	1.99527	5.45365	1.49182e-14	1.70199e-13
KPNA6	9.55952	2.68782	1.82943	5.48482	1.51583e-12	1.30629e-11
INTS3	6.81049	0.904833	2.90928	5.28729	3.48897e-25	1.80683e-23
CBFB	15.3236	7.43331	1.04323	5.7146	2.45274e-05	7.36713e-05
SP100	5.04354	2.20503	1.1931	5.66417	1.3664e-06	4.98738e-06
PTPN1	17.6405	3.78807	2.21781	5.40015	4.14679e-17	6.81641e-16
GRSF1	9.21476	3.30266	1.47956	5.57671	4.74e-09	2.45085e-08
AL358472.7	31.4873	11.4868	1.45406	5.57696	8.4454e-09	4.21123e-08
TAF10	12.1892	4.03041	1.59574	5.53736	3.45272e-10	2.12198e-09
AP001931.1	29.0861	13.8618	1.06875	5.69874	1.6147e-05	4.99998e-05
ARAP1	7.83359	1.28903	2.60124	5.32501	1.49879e-21	4.68052e-20
CLNS1A	15.4859	7.54852	1.03625	5.70999	2.64695e-05	7.89165e-05
VPS13C	3.60052	0.966955	1.89553	5.46206	2.25801e-13	2.14999e-12
VAT1	20.4677	2.66897	2.93617	5.27654	2.10843e-25	1.11998e-23
PHB	18.4838	6.77173	1.44794	5.57874	8.4454e-09	4.21123e-08
GRWD1	12.6072	3.2488	1.95505	5.44842	4.88432e-14	5.17237e-13
ANXA4	6.41419	2.4893	1.36486	5.60329	4.60109e-08	2.06987e-07
DROSHA	9.11838	2.647	1.78338	5.48892	3.3748e-12	2.78898e-11
SHB	11.7549	2.7372	2.1011	5.41667	1.28195e-15	1.70514e-14
SRPRA	17.0194	3.90275	2.12319	5.4049	6.80735e-16	9.4028e-15
LMO7	4.9138	1.02714	2.25659	5.37827	2.66983e-17	4.49141e-16
AXIN1	9.36667	1.54882	2.59422	5.31892	1.75209e-21	5.39005e-20
AAMP	23.1085	6.48864	1.83135	5.4701	1.08791e-12	9.51926e-12
ERGIC3	11.7759	4.5557	1.36942	5.59481	4.50346e-08	2.02717e-07
PI4KA	6.18889	1.74743	1.82336	5.47203	1.54345e-12	1.3287e-11
WNT7B	13.897	2.86156	2.27825	5.37412	9.50692e-18	1.70711e-16
UQCRC1	22.0339	5.49946	2.00108	5.43099	1.89931e-14	2.13737e-13
PRDX5	81.6887	39.4407	1.04999	5.69104	2.04027e-05	6.20036e-05
ABCB9	5.2857	2.49403	1.08314	5.67962	1.13039e-05	3.57604e-05
LAMP1	12.2369	2.57045	2.24954	5.37241	3.54804e-17	5.86723e-16
CHMP4A	29.9967	14.2008	1.07836	5.68126	1.31353e-05	4.11989e-05
MRPS34	64.3336	27.6325	1.21864	5.63464	9.52404e-07	3.52853e-06
HELZ	4.48037	1.503	1.57492	5.52873	5.34272e-10	3.18865e-09
ELFN2	6.52841	0.859645	2.9221	5.26387	4.11581e-25	2.10505e-23
IER5	16.6408	4.16809	1.99598	5.41768	2.12842e-14	2.37257e-13
FANCI	5.8979	1.83033	1.68714	5.4917	3.71111e-11	2.6563e-10
NGRN	22.4351	9.29503	1.27062	5.61092	3.73293e-07	1.46619e-06
IMMT	17.5384	4.69682	1.89958	5.43956	2.91671e-13	2.73152e-12
MZT2B	46.0223	10.5124	2.12879	5.38929	7.43854e-16	1.02064e-14
TANC1	4.68708	1.05586	2.1488	5.38518	4.67105e-16	6.64649e-15
STX16	13.7101	5.78818	1.24347	5.61952	6.01107e-07	2.29868e-06
TAPBP	13.8267	3.44146	2.00507	5.41568	2.12842e-14	2.37257e-13
FOXK1	5.33404	0.722638	2.88114	5.26205	1.11674e-24	5.41014e-23
UBE2R2	15.6149	5.11645	1.60882	5.51235	2.90575e-10	1.80056e-09
AL136131.3	371.85	57.9922	2.67846	5.29122	2.05303e-22	7.3253e-21
SNX19	8.5333	1.58057	2.43076	5.32445	2.67214e-19	5.87799e-18
DCTN2	16.718	5.34621	1.64389	5.49577	1.15148e-10	7.69518e-10
TSR3	57.4905	20.3871	1.49488	5.53661	3.17786e-09	1.68968e-08
CLDN1	19.1741	7.64937	1.32509	5.58678	1.36741e-07	5.75092e-07
NUP188	8.6511	1.12304	2.94257	5.24651	2.92538e-25	1.52935e-23
FAF1	9.16931	2.33412	1.97266	5.4083	4.74536e-14	5.0349e-13
BRI3BP	10.3266	2.21798	2.21746	5.35679	7.24184e-17	1.14923e-15
PYGL	15.2264	4.69964	1.69498	5.47516	4.34178e-11	3.07706e-10
RABEP1	9.8058	3.75981	1.38228	5.56219	3.73225e-08	1.69387e-07
PTPRM	6.99183	1.63521	2.09477	5.38178	1.77549e-15	2.31135e-14
ARFGEF2	7.58649	1.6898	2.16506	5.36727	2.74693e-16	4.00878e-15
OGFR	14.7212	2.76371	2.41134	5.32053	3.61633e-19	7.80938e-18
DAG1	10.0013	1.82987	2.44843	5.31402	1.99451e-19	4.49189e-18
SLIT2	6.25455	1.1543	2.43596	5.31619	1.99451e-19	4.49189e-18
SETD7	4.97407	2.09712	1.24542	5.60448	5.93738e-07	2.2726e-06
CD151	17.6874	4.35529	2.02054	5.39035	1.17826e-14	1.36788e-13
MARS1	9.80005	2.13108	2.19963	5.35296	1.37504e-16	2.09941e-15
POLE	4.10213	0.708379	2.53169	5.29249	2.655e-20	6.78956e-19
CENPJ	11.8403	4.54365	1.38108	5.55527	4.55118e-08	2.04809e-07
PPAN	23.8486	6.1012	1.96547	5.40258	6.16986e-14	6.43067e-13
NDUFB7	128.738	50.0201	1.36317	5.56066	5.66648e-08	2.52387e-07
AKAP8	16.0323	2.97362	2.42877	5.31007	2.70579e-19	5.93635e-18
BCAM	13.7832	4.2314	1.70272	5.46585	4.02445e-11	2.86322e-10
NUP62	11.441	2.2501	2.34437	5.32525	2.35976e-18	4.60795e-17
APMAP	30.941	8.90512	1.79573	5.44249	4.0999e-12	3.33318e-11
WNT7A	15.2075	4.23096	1.84459	5.43065	1.14025e-12	9.95613e-12
FYCO1	7.74309	1.16379	2.73161	5.26112	1.26265e-22	4.63532e-21
MAP9	7.77631	3.53121	1.1384	5.63214	4.50602e-06	1.52916e-05
DDX41	16.489	5.29937	1.63669	5.4831	1.62074e-10	1.05205e-09
MGAT4B	12.5341	3.02623	2.04889	5.3842	7.6713e-15	9.1304e-14
RLIM	6.48111	3.16069	1.03554	5.66729	3.04846e-05	8.926e-05
MAST2	8.50042	1.44796	2.55138	5.28181	8.44468e-21	2.3097e-19
LRP8	3.48436	0.951878	1.87088	5.41703	7.07923e-13	6.32156e-12
CHST3	9.88324	1.14351	3.10816	5.20355	3.53317e-27	2.50506e-25
PLAU	23.2385	7.24468	1.68055	5.46423	6.16272e-11	4.28305e-10
ZNF652	5.80127	2.31198	1.32658	5.5645	1.18598e-07	5.0392e-07
GRB2	14.5315	4.7871	1.60106	5.4853	3.61673e-10	2.2129e-09
MLLT1	14.382	2.31116	2.63529	5.26835	1.28601e-21	4.04666e-20
MAP3K20	4.96453	2.33752	1.08619	5.6425	1.27106e-05	3.99959e-05
DYRK1A	2.56064	0.753024	1.76468	5.44281	7.34435e-12	5.71496e-11
PANK3	6.62257	2.83085	1.22557	5.59626	9.38674e-07	3.48443e-06
STK10	7.68709	1.48236	2.37271	5.31265	1.81053e-18	3.59679e-17
CDCA2	18.5368	5.62995	1.71819	5.45454	2.71599e-11	1.97831e-10
PHF2	12.7096	2.7164	2.22454	5.34063	6.7223e-17	1.07505e-15
TNC	7.1097	0.834033	3.08831	5.20592	3.53317e-27	2.50506e-25
SNHG14	0.558934	0.179639	1.63665	5.47577	1.51891e-10	9.92582e-10
PAX8-AS1	3.10022	0.642675	2.26853	5.33209	2.76972e-17	4.64997e-16
PHC2	13.7057	2.89982	2.2391	5.33034	5.38556e-17	8.73962e-16
ILK	19.5712	5.56323	1.81363	5.42336	2.37056e-12	1.99499e-11
KIF21A	6.73974	1.52394	2.14338	5.3495	6.39827e-16	8.88748e-15
R3HDM2	11.5511	3.74987	1.6222	5.47224	2.55773e-10	1.60112e-09
ARMH4	9.01335	2.83869	1.66588	5.46068	7.78517e-11	5.3211e-10
INO80	9.82507	1.57097	2.6425	5.25974	8.78629e-22	2.86291e-20
HAS3	13.1127	2.83788	2.20648	5.33676	1.48346e-16	2.25245e-15
BRCA1	7.3271	2.5798	1.50517	5.50444	3.48093e-09	1.83898e-08
SBNO2	10.3156	2.03259	2.34163	5.31088	4.29038e-18	8.09099e-17
ASCC2	12.5921	2.80655	2.16411	5.34527	3.9604e-16	5.67439e-15
APOL2	19.9549	7.05816	1.49858	5.50631	3.48093e-09	1.83898e-08
DHX36	6.4619	2.10819	1.61505	5.47416	2.55773e-10	1.60112e-09
P3H2	12.2351	3.16172	1.95097	5.39106	9.1538e-14	9.23204e-13
ABCF2	13.2195	3.56556	1.88927	5.40529	4.3328e-13	3.95677e-12
HOXB-AS3	35.6435	8.28972	2.10279	5.35792	2.24873e-15	2.882e-14
ARHGEF11	7.27758	2.17371	1.74226	5.43361	1.47459e-11	1.10678e-10
PAWR	5.88392	2.46424	1.25502	5.57213	5.27244e-07	2.03567e-06
THOC5	8.61153	2.22266	1.95271	5.38322	7.97618e-14	8.12871e-13
MCM5	9.33429	2.71225	1.78197	5.42369	6.08965e-12	4.81114e-11
TMEM245	7.13897	2.78127	1.35928	5.53978	7.47074e-08	3.27278e-07
MIS18BP1	10.7996	4.59889	1.23101	5.57238	9.27884e-07	3.4524e-06
MED13	5.32607	1.92046	1.47083	5.4994	7.92642e-09	3.97283e-08
FOXK2	6.75919	1.84169	1.87463	5.39381	6.3752e-13	5.73005e-12
PTPRA	15.1034	5.44596	1.47083	5.4994	7.92642e-09	3.97283e-08
TTLL12	14.6003	2.85858	2.3508	5.29417	3.84688e-18	7.28789e-17
HMMR	17.1661	5.76961	1.57214	5.47093	8.39642e-10	4.87211e-09
HLA-F	15.6425	6.32941	1.30467	5.54911	1.92278e-07	7.91535e-07
RB1CC1	8.86605	2.71953	1.70393	5.43591	3.58817e-11	2.57724e-10
RAPGEF1	9.63971	1.60424	2.58487	5.25382	5.74448e-21	1.60845e-19
RNF220	6.93227	1.4779	2.22812	5.30993	1.11644e-16	1.73506e-15
SHC1	15.4659	3.44938	2.16312	5.32293	4.98136e-16	7.05159e-15
ZNF598	14.2909	2.24987	2.66478	5.23361	9.73932e-22	3.1486e-20
CSNK2A2	9.47016	2.81102	1.75124	5.41637	1.23654e-11	9.3834e-11
TBC1D16	5.79954	1.11277	2.37989	5.2813	1.65944e-18	3.30688e-17
DGCR8	9.18016	2.24318	2.03159	5.35064	1.69479e-14	1.91494e-13
TOB2	15.4694	3.75461	2.04129	5.34853	1.09717e-14	1.27822e-13
TGFBR2	9.80334	2.52407	1.95623	5.3674	7.92506e-14	8.0866e-13
DPYSL2	9.20407	2.20374	2.06089	5.3443	7.0563e-15	8.45937e-14
NKAP	8.52952	4.05649	1.07174	5.61794	1.6572e-05	5.12484e-05
LHX1-DT	18.5762	5.75766	1.6889	5.43229	5.54956e-11	3.88963e-10
ARHGEF2	7.29749	1.22697	2.57007	5.241	9.33019e-21	2.54348e-19
CD2BP2	17.9931	3.88543	2.20967	5.30598	1.49601e-16	2.26943e-15
DCAF7	10.1656	2.84868	1.83418	5.38839	1.95951e-12	1.66347e-11
PRKCA	5.97839	0.827798	2.84961	5.19889	7.3885e-24	3.23761e-22
DVL3	10.6012	2.70861	1.96729	5.35732	6.87952e-14	7.11199e-13
SLBP	35.461	17.3607	1.02994	5.625	3.26256e-05	9.51915e-05
NSUN2	12.1338	3.88023	1.64385	5.43656	1.7662e-10	1.13487e-09
HBS1L	6.02693	2.38434	1.33715	5.52412	1.22561e-07	5.19957e-07
PTDSS1	10.9379	4.43536	1.30155	5.53512	2.3037e-07	9.37831e-07
ADIPOR1	21.3505	6.19086	1.78495	5.39282	7.31004e-12	5.69095e-11
CSTF2T	16.1713	5.1446	1.65134	5.427	1.65262e-10	1.06938e-09
ZMIZ1	5.9786	1.22836	2.28132	5.28438	2.46741e-17	4.18068e-16
PAFAH1B1	4.82638	1.77533	1.44208	5.48518	1.34714e-08	6.53973e-08
IRS1	6.6778	1.0954	2.60561	5.22759	6.51608e-21	1.81222e-19
NUDT16	9.4557	1.62942	2.53466	5.23916	2.52423e-20	6.48526e-19
STAG1	8.47432	2.99082	1.50173	5.468	3.82418e-09	2.01388e-08
NUP153	10.8584	2.98661	1.86104	5.37435	1.21547e-12	1.05849e-11
PTPRK	7.3849	2.04346	1.85238	5.37642	1.21547e-12	1.05849e-11
NDUFV1	13.0749	2.54792	2.35753	5.26242	3.57864e-18	6.80312e-17
SLC38A1	6.60207	2.0123	1.71304	5.40332	4.40057e-11	3.11739e-10
CAND1	4.86891	1.54891	1.65137	5.41938	1.37183e-10	9.02535e-10
TANC2	2.89162	0.49125	2.55513	5.22806	1.78668e-20	4.67026e-19
RBM42	29.9727	6.58963	2.18377	5.29585	3.83841e-16	5.50917e-15
CYTH2	7.08451	1.67556	2.07856	5.31766	6.64843e-15	7.9936e-14
PREB	20.5852	5.1429	1.99959	5.33483	3.36624e-14	3.66823e-13
SLC4A1AP	12.6982	5.13938	1.30429	5.51915	2.50834e-07	1.0129e-06
TMEM131	5.06976	1.14838	2.14076	5.30462	1.02338e-15	1.38462e-14
PKD2	11.9544	3.28528	1.86225	5.36642	1.08445e-12	9.504e-12
WDR60	9.88781	2.78322	1.82773	5.37471	2.2734e-12	1.91517e-11
PRPF4	14.966	3.24049	2.20576	5.29145	2.32308e-16	3.41435e-15
GLUD1	17.4009	5.27326	1.72134	5.39353	2.9277e-11	2.12409e-10
ATP11A	4.78959	0.922199	2.37483	5.25152	2.72781e-18	5.28294e-17
TRAF7	14.6526	2.67405	2.45201	5.23778	2.83213e-19	6.18874e-18
CENPT	11.6211	3.15203	1.88116	5.35426	6.59064e-13	5.91083e-12
PPAN-P2RY11	24.7183	6.41474	1.94481	5.33948	1.35067e-13	1.32109e-12
XBP1	21.7224	10.1107	1.10277	5.57717	9.8788e-06	3.15236e-05
FSCN1	17.7819	3.54287	2.32559	5.2606	8.61854e-18	1.55435e-16
SURF4	19.093	6.96883	1.45326	5.4667	1.13446e-08	5.57377e-08
POLA1	9.90593	2.6039	1.92634	5.34372	2.02513e-13	1.94168e-12
PQBP1	23.2012	8.07984	1.52094	5.44733	2.69706e-09	1.44239e-08
NBL1	18.9765	5.65325	1.74598	5.37956	1.9246e-11	1.42512e-10
FBRS	9.07	1.37391	2.72024	5.18656	2.24818e-22	7.9871e-21
CEP131	16.498	2.47132	2.73633	5.18416	2.24818e-22	7.9871e-21
CSNK1G2	17.3052	4.07769	2.08389	5.30107	4.06261e-15	5.01227e-14
UBXN6	12.4702	3.33717	1.90053	5.34198	5.83416e-13	5.26669e-12
PSMC4	25.6592	4.66419	2.45771	5.22901	3.32154e-19	7.21048e-18
HMGXB4	10.8943	3.90559	1.47914	5.45154	6.61043e-09	3.3447e-08
H2BC12	132.184	65.8535	1.00475	5.60362	5.6835e-05	0.000159273
CEMIP2	7.07056	1.38045	2.35479	5.24742	6.63923e-18	1.21462e-16
CNTRL	6.94818	1.12267	2.62732	5.20087	3.66007e-21	1.05707e-19
ARF3	13.1808	4.7726	1.46477	5.44796	1.06024e-08	5.22998e-08
PAGR1	16.8009	4.97474	1.75474	5.3696	1.55321e-11	1.16315e-10
GRN	18.4695	4.43757	2.05585	5.2993	1.34733e-14	1.5554e-13
TTL	4.13774	2.0093	1.04166	5.58295	2.77801e-05	8.26598e-05
ZNF292	4.37969	1.40057	1.64383	5.39829	1.83229e-10	1.17142e-09
SLC39A1	19.1093	6.92355	1.46387	5.44047	1.02422e-08	5.0713e-08
POGK	7.65004	1.71768	2.1534	5.27093	1.0708e-15	1.44523e-14
KLC2	11.8164	2.55267	2.20903	5.25968	2.35933e-16	3.46454e-15
DENND5B	5.70617	1.58211	1.84946	5.33851	1.86247e-12	1.58434e-11
AJUBA	11.0012	2.20815	2.31491	5.23917	1.86171e-17	3.21373e-16
FURIN	13.6818	2.76946	2.30275	5.24147	1.86171e-17	3.21373e-16
PLAUR	14.526	6.44897	1.17091	5.53126	3.04297e-06	1.05211e-05
FTL	74.331	27.8161	1.41726	5.45411	2.47487e-08	1.15266e-07
LRPPRC	6.45615	2.55879	1.33451	5.47908	1.5523e-07	6.46105e-07
NCOA5	20.0813	5.46534	1.87623	5.33213	8.69654e-13	7.68272e-12
CRKL	12.1195	3.36028	1.84946	5.33851	1.86247e-12	1.58434e-11
GTF3C6	70.2956	32.8825	1.09558	5.55659	1.09546e-05	3.47953e-05
ZNHIT6	10.3817	4.54497	1.19111	5.51685	2.11672e-06	7.48304e-06
CPT1A	9.80032	1.91058	2.35689	5.22346	4.5364e-18	8.51605e-17
ADAMTSL3	6.60356	1.17444	2.48911	5.19998	2.45441e-19	5.43524e-18
JPT2	13.5063	5.12754	1.39653	5.45249	4.92151e-08	2.20488e-07
MINK1	8.18791	1.21818	2.74609	5.15903	2.44613e-22	8.61623e-21
AC139530.2	33.5057	11.9753	1.48351	5.427	7.6452e-09	3.8412e-08
CRTAP	9.66935	3.57167	1.43602	5.44079	1.88303e-08	8.98548e-08
FNDC3B	4.83322	1.92581	1.32681	5.47366	1.7176e-07	7.10435e-07
EPHB4	10.0043	1.59108	2.65008	5.17364	2.36507e-21	7.11676e-20
SMC5	9.74839	4.70114	1.05165	5.56399	2.85425e-05	8.43093e-05
HIPK1	7.00191	1.46868	2.25146	5.2355	8.87291e-17	1.4e-15
DAP3	13.9611	5.64075	1.30676	5.47205	2.60588e-07	1.04998e-06
CUEDC2	47.9802	13.8586	1.7905	5.33717	8.25882e-12	6.39569e-11
ALG11	5.44488	1.97524	1.46205	5.42535	1.10409e-08	5.43652e-08
CSK	14.0161	2.50616	2.48138	5.19335	3.39925e-19	7.3695e-18
POLG	8.31972	2.01687	2.04295	5.27849	1.74908e-14	1.97369e-13
SPG7	1.79116	0.483484	1.88808	5.31359	1.00791e-12	8.86617e-12
EIF4A3	11.0819	3.10565	1.83404	5.3265	2.76475e-12	2.31494e-11
MRPL12	63.4822	22.5929	1.48963	5.4174	6.58568e-09	3.33524e-08
RPL18	16.6071	8.05178	1.04392	5.5589	3.10108e-05	9.06883e-05
BAP1	13.5764	2.38086	2.50934	5.18858	9.20439e-20	2.17224e-18
OPA1	7.08557	2.70444	1.38879	5.44697	6.07431e-08	2.69101e-07
ERGIC1	4.52323	1.53202	1.561	5.3973	1.44129e-09	8.06303e-09
RNF8	9.7583	4.27823	1.18902	5.50972	2.5477e-06	8.89433e-06
FKBP9	12.3919	5.02803	1.30064	5.47396	3.2207e-07	1.28022e-06
MYC	13.9733	4.46849	1.64381	5.37483	2.77262e-10	1.72637e-09
CEP78	4.4621	1.81818	1.29454	5.47587	3.2207e-07	1.28022e-06
RC3H2	5.53952	1.70481	1.6991	5.36031	5.67599e-11	3.96647e-10
RELA	11.6705	4.86179	1.26264	5.47807	6.5984e-07	2.50876e-06
AC020915.4	16.1371	7.41988	1.12036	5.52476	8.0523e-06	2.6078e-05
ZMYND8	8.3553	2.68637	1.63604	5.36899	3.12808e-10	1.93398e-09
CDC45	21.3933	5.32513	2.00484	5.27892	4.90517e-14	5.1878e-13
FGFRL1	14.6728	5.0219	1.54593	5.3936	2.40412e-09	1.29749e-08
TAP2	9.98576	2.313	2.10854	5.25649	3.62965e-15	4.51179e-14
C1orf35	14.7086	4.65252	1.65955	5.35479	1.56894e-10	1.02204e-09
HELLS	6.24283	2.67993	1.21938	5.48406	1.44757e-06	5.26681e-06
PRMT2	8.33418	2.56378	1.6997	5.34429	6.73317e-11	4.65286e-10
ROBO1	5.7297	1.27464	2.16671	5.23642	1.12057e-15	1.50625e-14
MXD3	12.2943	4.89309	1.32845	5.44955	2.04491e-07	8.39512e-07
BRPF3	9.58185	1.56539	2.61136	5.15572	1.14077e-20	3.08438e-19
TRIM56	5.69264	0.920113	2.62675	5.15326	5.5442e-21	1.56297e-19
ABCF2-H2BE1	28.9999	7.25777	1.99703	5.27267	6.51004e-14	6.76389e-13
CSF1	12.0314	3.38495	1.82838	5.30396	3.68965e-12	3.02947e-11
PTPRB	4.33368	0.863323	2.3257	5.19722	2.44628e-17	4.14913e-16
RASA3	13.198	2.4447	2.43049	5.17811	1.229e-18	2.49423e-17
FMN1	3.10905	0.842113	1.8831	5.29083	9.04841e-13	7.97651e-12
CD276	11.4959	2.91287	1.9792	5.26863	1.15444e-13	1.14268e-12
TNIP2	23.7633	8.63738	1.45924	5.40238	1.15067e-08	5.64402e-08
SPTY2D1	10.6249	4.18179	1.34451	5.42865	1.43208e-07	6.00303e-07
PITPNA	13.1672	3.51665	1.90336	5.27799	7.99015e-13	7.0814e-12
NGEF	13.4874	1.94327	2.79221	5.11191	1.07897e-22	4.01454e-21
DLGAP4	7.13119	1.92963	1.88453	5.28242	1.18912e-12	1.03773e-11
NELFE	23.6781	8.6537	1.45133	5.39667	1.85607e-08	8.86447e-08
CLU	9.97232	1.05133	3.24165	5.05474	6.32804e-28	5.09947e-26
RGP1	8.7954	1.29815	2.75752	5.11698	2.42943e-22	8.57569e-21
IER3-AS1	118.93	36.9875	1.68394	5.33234	9.81325e-11	6.60346e-10
CTBP2	5.63781	2.33083	1.27361	5.44271	5.81148e-07	2.22803e-06
DNASE1	4.51646	1.26876	1.83054	5.28727	4.32631e-12	3.50003e-11
USP36	6.7495	1.43099	2.23597	5.19821	2.0746e-16	3.08482e-15
SOX12	13.4626	2.92561	2.20041	5.20529	5.14504e-16	7.25842e-15
CLPTM1L	9.51773	2.67371	1.83054	5.28727	4.32631e-12	3.50003e-11
TRAM1	15.0888	6.15813	1.29221	5.43684	3.81507e-07	1.49419e-06
P3H1	9.16158	2.29498	1.99566	5.24056	7.35679e-14	7.55339e-13
RNASEH2C	12.4673	5.49304	1.18185	5.46431	3.09611e-06	1.07004e-05
GIPC1	13.9611	3.62128	1.94545	5.25194	2.33808e-13	2.22111e-12
ALS2	5.93862	1.62478	1.86859	5.26994	1.79265e-12	1.53047e-11
CSNK2A1	2.09963	0.772151	1.44234	5.38314	2.01023e-08	9.49917e-08
CBX6	7.75519	1.1849	2.70771	5.10798	9.1348e-22	2.96477e-20
FKBP5	5.83245	1.72008	1.76047	5.29647	2.12603e-11	1.56655e-10
CSPP1	5.32262	1.78722	1.57346	5.34581	1.24759e-09	7.05586e-09
AL139011.2	19.2514	7.01619	1.45535	5.37118	1.50475e-08	7.25581e-08
DENND5A	7.16112	2.20049	1.70126	5.30343	9.5472e-11	6.44807e-10
PKN1	13.334	2.90622	2.19614	5.18971	5.63934e-16	7.9152e-15
ALDH1A1	21.7052	5.04101	2.10465	5.20862	6.0982e-15	7.37498e-14
SETX	5.07725	1.4513	1.80548	5.27706	9.37949e-12	7.22375e-11
AC068580.4	12.7519	3.04698	2.0637	5.2091	2.13559e-14	2.37895e-13
CCDC86	18.3419	5.14056	1.83388	5.26186	3.98007e-12	3.23736e-11
TRIM37	11.1818	3.2142	1.7974	5.27081	1.22528e-11	9.30648e-11
CXXC1	14.1928	3.46775	2.03157	5.21611	5.37005e-14	5.65413e-13
KDELR1	27.3166	8.58831	1.66826	5.30384	1.71187e-10	1.10642e-09
DCAF1	8.95	1.75264	2.35035	5.15156	1.80086e-17	3.12175e-16
CLOCK	5.31505	2.50179	1.08657	5.48017	1.67081e-05	5.16404e-05
OTUD4	6.44366	1.78277	1.85248	5.25736	2.70462e-12	2.26688e-11
PALLD	6.05238	2.25081	1.42623	5.37154	3.14051e-08	1.44315e-07
ERLIN2	7.01677	2.84897	1.29965	5.41011	3.69665e-07	1.45575e-06
GPR107	6.70736	2.08468	1.68483	5.29948	1.23219e-10	8.18813e-10
RNU2-64P	320.935	35.7479	3.16244	5.03048	2.1427e-26	1.33073e-24
IGFBP6	45.2854	17.3454	1.3837	5.37602	7.33373e-08	3.21532e-07
AL136295.4	14.0092	2.15141	2.70031	5.08407	2.22071e-21	6.73139e-20
ATXN1L	7.12747	1.10745	2.68347	5.08666	2.22071e-21	6.73139e-20
KCTD2	11.5465	5.40307	1.09505	5.46905	1.69025e-05	5.21729e-05
IMPA2	15.9608	4.52733	1.81655	5.2578	7.63575e-12	5.93892e-11
AC007192.1	11.8542	2.54863	2.2158	5.16914	5.29212e-16	7.45318e-15
MARCKS	14.1886	3.46068	2.03407	5.20724	3.93985e-14	4.25123e-13
CDCA8	25.1911	7.23192	1.79923	5.25374	8.74493e-12	6.75708e-11
SDE2	15.2018	7.40254	1.03763	5.48076	4.13948e-05	0.000118805
BAG3	22.1446	8.00702	1.46674	5.34313	1.3566e-08	6.58182e-08
FAM168A	7.68477	2.54128	1.59544	5.30683	8.81695e-10	5.10178e-09
SMAD3	6.49622	1.66429	1.96325	5.21474	2.02513e-13	1.94168e-12
AC009133.6	26.9138	8.01988	1.74552	5.26722	3.74795e-11	2.68151e-10
PPP4R1	7.45416	2.58691	1.52588	5.32617	4.54008e-09	2.35412e-08
PPP5C	8.54983	2.03507	2.06923	5.19122	2.08587e-14	2.32828e-13
CERK	12.2941	3.01564	2.0259	5.20068	5.29479e-14	5.57844e-13
PITRM1	8.63525	1.83045	2.23619	5.14826	3.36953e-16	4.87004e-15
IPO4	12.269	1.90569	2.68392	5.06966	4.54151e-21	1.29802e-19
QPRT	16.3765	7.57121	1.11245	5.44656	1.12096e-05	3.55369e-05
UBQLN1	8.77609	2.75838	1.66867	5.27878	2.33354e-10	1.47475e-09
UTP14A	14.7456	6.03581	1.28795	5.38898	4.99413e-07	1.93216e-06
TEAD1	5.6001	1.83201	1.61099	5.28582	6.90477e-10	4.05067e-09
SETD1B	7.20724	1.11266	2.69269	5.05977	2.49086e-21	7.46805e-20
LONP2	6.0204	1.36095	2.14352	5.15858	3.28253e-15	4.10914e-14
CBX4	20.7267	5.14254	2.00942	5.18746	8.25678e-14	8.39397e-13
DLD	11.7446	4.7487	1.30566	5.37505	3.97316e-07	1.54913e-06
PLAT	8.45745	2.03622	2.05275	5.17791	3.8024e-14	4.11097e-13
EXOSC2	14.1323	5.89593	1.26051	5.38933	8.48352e-07	3.17148e-06
SNHG12	14.0462	4.62088	1.60292	5.28802	9.41218e-10	5.41774e-09
AC016026.1	13.845	1.67938	3.03973	5.01134	5.27039e-25	2.67076e-23
CARS1	5.9357	1.82136	1.70326	5.25282	1.02624e-10	6.88889e-10
ACADVL	12.3603	2.97022	2.05548	5.1688	2.75534e-14	3.03051e-13
TBCD	4.40102	0.772847	2.50722	5.0813	5.02846e-19	1.06092e-17
PIK3R2	11.5392	2.5596	2.17078	5.14442	1.58996e-15	2.08793e-14
EGLN2	9.06247	2.54628	1.83022	5.22081	6.35448e-12	4.99647e-11
EXOC6B	5.84257	1.92238	1.60268	5.27963	8.87145e-10	5.13152e-09
AGAP1	4.26889	0.836445	2.34945	5.10947	2.01771e-17	3.46132e-16
PCDH1	10.0926	1.47383	2.77271	5.03913	3.76085e-22	1.29977e-20
AL669918.1	22.0246	4.68191	2.23208	5.13205	3.68189e-16	5.29832e-15
GRIPAP1	8.70876	2.18933	1.99047	5.1832	1.74173e-13	1.68167e-12
PFKFB3	9.68798	2.99003	1.6949	5.24649	1.17052e-10	7.81606e-10
UTP14C	10.713	3.5454	1.59432	5.27341	1.13995e-09	6.47368e-09
SIPA1L1	4.77218	1.33089	1.84094	5.20966	5.6906e-12	4.524e-11
TLE3	4.68832	0.906536	2.36852	5.09733	1.52723e-17	2.68117e-16
RETREG2	10.4374	1.94056	2.425	5.08707	4.33816e-18	8.17178e-17
KIF20A	15.377	6.03238	1.34919	5.34465	1.95697e-07	8.05209e-07
EXT1	7.13814	1.88455	1.91991	5.19084	7.42744e-13	6.61462e-12
MT-TL2	834.257	251.275	1.73005	5.23738	6.67313e-11	4.61449e-10
MFSD14A	19.9959	7.36671	1.43974	5.30886	2.62754e-08	1.22131e-07
RNF10	9.981	2.96782	1.74857	5.22407	4.27918e-11	3.0353e-10
RCOR1	9.49958	2.82467	1.74857	5.22407	4.27918e-11	3.0353e-10
IL4R	10.0081	2.50798	1.99505	5.16501	1.73575e-13	1.67688e-12
COASY	14.6051	3.68728	1.98434	5.16742	1.73575e-13	1.67688e-12
CLASRP	11.9545	3.37579	1.82296	5.20547	9.64218e-12	7.41223e-11
ETFB	9.06526	2.33951	1.95267	5.17465	4.20989e-13	3.85946e-12
TUG1	5.80119	1.93109	1.58591	5.26717	1.29225e-09	7.29593e-09
EIF3L	13.7076	6.43431	1.09054	5.42042	1.79369e-05	5.48839e-05
NAV1	2.60738	0.456143	2.51262	5.05436	6.05667e-19	1.27136e-17
GDF11	6.65192	1.70176	1.96525	5.16311	3.64785e-13	3.38129e-12
AC091167.2	15.2537	6.31263	1.27212	5.35169	7.46291e-07	2.81413e-06
SHCBP1	9.48073	3.01399	1.65222	5.24058	3.86355e-10	2.35694e-09
CDC42EP4	12.1033	3.5062	1.78616	5.20596	1.86143e-11	1.37914e-10
CHERP	9.73292	2.1055	2.20685	5.11119	8.25438e-16	1.12883e-14
COPE	20.363	6.74167	1.59373	5.25642	1.22016e-09	6.91733e-09
PPP2R1A	7.89741	1.96098	2.00825	5.15339	9.39575e-14	9.42428e-13
KIF16B	7.56865	1.26713	2.57592	5.04374	8.58335e-20	2.04024e-18
CPNE1	16.226	5.64674	1.52186	5.27649	5.45162e-09	2.80476e-08
SLC39A8	9.0345	3.65389	1.30525	5.34121	4.28013e-07	1.66567e-06
NDST1	6.156	0.972727	2.65915	5.03033	8.89054e-21	2.42763e-19
RRS1	34.0369	14.5982	1.22063	5.36828	2.12446e-06	7.5088e-06
ARFGEF1	5.29375	1.38418	1.93381	5.17035	8.68633e-13	7.6778e-12
STRBP	7.20891	2.41381	1.57745	5.2609	1.66071e-09	9.20326e-09
CDK16	8.96395	2.02346	2.14555	5.12375	3.50571e-15	4.37089e-14
VPS13D	2.80235	0.519665	2.42871	5.06026	6.36372e-18	1.16776e-16
IFFO2	9.41886	1.26541	2.89262	4.98712	4.26837e-23	1.6829e-21
CEP128	6.22251	1.35406	2.19834	5.10417	1.67135e-15	2.18439e-14
AC087289.3	11.4973	3.15456	1.86442	5.17806	3.49711e-12	2.87997e-11
AKAP8L	11.4588	2.03818	2.48871	5.0497	8.60674e-19	1.77952e-17
PUM2	8.34038	3.86658	1.10846	5.39714	1.54383e-05	4.80303e-05
ARSJ	11.3096	3.10306	1.86442	5.17806	3.49711e-12	2.87997e-11
PRELID1	31.63	15.3818	1.03952	5.42108	4.56801e-05	0.000130493
AGO2	3.67257	0.681038	2.42871	5.06026	6.36372e-18	1.16776e-16
PBDC1	48.218	20.2553	1.25056	5.34998	1.1394e-06	4.19593e-06
CDK11A	11.3775	3.4868	1.70504	5.20926	1.20022e-10	8.00791e-10
SFN	44.2315	15.9128	1.47396	5.27292	1.81948e-08	8.69477e-08
ABL2	3.46664	0.831443	2.0582	5.12487	4.18556e-14	4.47833e-13
TRIM58	11.1905	1.68279	2.73041	5.00168	3.79025e-21	1.09276e-19
TACC2	3.06841	0.952036	1.68725	5.21391	2.0978e-10	1.33342e-09
PXN	7.75533	2.09624	1.88598	5.16415	2.05113e-12	1.73567e-11
MNS1	23.0405	6.62251	1.79744	5.18572	1.93497e-11	1.43087e-10
ATP6V1E1	18.4075	7.84867	1.22907	5.34827	1.72866e-06	6.19872e-06
AP1B1	8.60806	1.54023	2.48016	5.04235	1.22422e-18	2.4876e-17
RAPGEF2	4.35818	0.995495	2.12848	5.10981	6.61837e-15	7.96906e-14
TGFBI	7.49706	1.6554	2.17731	5.09967	2.30707e-15	2.95448e-14
AL031282.2	11.391	3.49092	1.70504	5.20926	1.20022e-10	8.00791e-10
CAPN1	7.66193	1.17375	2.7037	4.99685	5.5045e-21	1.5571e-19
RNF214	13.0498	4.44805	1.55177	5.24195	3.11029e-09	1.65535e-08
PIP4K2B	9.37415	2.36947	1.98258	5.13288	3.15714e-13	2.94666e-12
AC002985.1	83.9568	23.633	1.82751	5.16949	8.01701e-12	6.22081e-11
TPD52L2	12.2519	5.16145	1.24644	5.33393	1.39878e-06	5.09433e-06
PHLDB2	4.67222	1.38676	1.75115	5.18859	5.37919e-11	3.77446e-10
EIF2B5	7.98423	1.68179	2.2452	5.07715	6.13644e-16	8.56199e-15
RUSC2	10.0931	1.64282	2.61644	5.0106	4.78491e-20	1.18244e-18
CTTNBP2NL	7.75553	2.48013	1.64369	5.20789	4.9897e-10	2.99201e-09
CPSF7	9.47085	2.42658	1.96304	5.12847	4.26918e-13	3.90082e-12
BUD13	26.0438	8.22814	1.66116	5.20322	3.56963e-10	2.18652e-09
GNS	9.1203	3.79505	1.26423	5.31945	1.01213e-06	3.74308e-06
RNASEH1	9.61582	4.37172	1.13658	5.36149	8.39155e-06	2.70917e-05
GPBP1	8.83282	3.30108	1.41906	5.27157	5.76814e-08	2.56845e-07
CCHCR1	11.0317	1.74264	2.6595	4.99478	1.47384e-20	3.88943e-19
SYNE1	1.22448	0.183993	2.73148	4.98365	2.93459e-21	8.64161e-20
ATAD3A	16.9921	2.96393	2.51678	5.00922	7.41813e-19	1.54342e-17
MAP3K6	9.88891	1.07328	3.19944	4.91248	2.18921e-26	1.35452e-24
CACUL1	4.58018	1.97955	1.20954	5.32836	2.89157e-06	1.0006e-05
FADD	33.268	10.5097	1.66126	5.19431	4.0774e-10	2.47576e-09
CEP295	6.0116	2.14381	1.48662	5.24286	1.44643e-08	6.99095e-08
AKAP11	5.73088	2.29916	1.31686	5.29397	4.57365e-07	1.77488e-06
RPTOR	5.5156	1.02622	2.42386	5.02553	1.12228e-17	2.00216e-16
NCAPH	8.68169	3.18013	1.44798	5.25414	3.3044e-08	1.51257e-07
TRAM2	8.06324	2.01594	1.99832	5.11152	2.32812e-13	2.21292e-12
KIF13B	5.11308	0.971152	2.39417	5.03091	1.79846e-17	3.12085e-16
BAG1	8.0336	3.65895	1.13398	5.35356	1.01969e-05	3.25073e-05
NFX1	7.95153	2.77397	1.51829	5.23375	8.16756e-09	4.08255e-08
DIAPH3	7.64964	3.37107	1.18151	5.32875	4.77988e-06	1.61019e-05
RAB4B-EGLN2	18.2893	5.24243	1.80137	5.14926	1.63705e-11	1.22206e-10
FEZ2	6.31878	2.61209	1.27369	5.29873	1.0019e-06	3.70774e-06
[truncated: 7,523 more rows]
